# Supplementary material for: Peroxidized Linoleic Acid, 13-HPODE, Alters Gene Expression Profile in Intestinal Epithelial Cells
Source: Foods. 2021 Feb 3;10(2):314. doi: 10.3390/foods10020314 (PMC7913489; doi:10.3390/foods10020314)
Supplement: Supplementary file 1 [file foods-10-00314-s001.zip]

Archive with 5 entries (4 files):
- Supplementary Files/
- Supplementary Files/Supplementary Files-Tables.xlsx
- __MACOSX/Supplementary Files/._Supplementary Files-Tables.xlsx
- Supplementary Files/Supplementary Files-Figures.pdf
- __MACOSX/Supplementary Files/._Supplementary Files-Figures.pdf
