# Supplementary material for: Peroxidized Linoleic Acid, 13-HPODE, Alters Gene Expression Profile in Intestinal Epithelial Cells
Source: Foods. 2021 Feb 3;10(2):314. doi: 10.3390/foods10020314 (PMC7913489; doi:10.3390/foods10020314)
Supplement: Supplementary file 1 [file foods-10-00314-s001.zip › Supplementary Files/Supplementary Files-Tables.xlsx]

## Sheet: Table S1
Table S1: Primer sequences. Forward and reverse primer sequences used in the validation via quantitative RT-PCR.
Gene	Forward Primer	Reverse Primer
CPT1A	AATCATCAAGAAATGTCGCACGA	AGGCAGAAGAGGTGACGATCG
PLIN2	GTGAGATGGCAGAGAACGGTGTG	TGCCCCTTTGGTCTTGTCCA
TOMM5	CGGAACTTTCTCATCTACGTGGC	ACCGTTCAGCTCAGTTCGAAGG
CREB3L3	ATCTCCTGTTTGACCGGCAG	GTCGTCAGAGTCGGGGTTTG
PDK4	TGGAGCATTTCTCGCGCTAC	ACAGGCAATTCTTGTCGCAAA
ODC1	CCAAAGCAGTCTGTCGTCTCAG	CAGAGATTGCCTGCACGAAGGT
INSIG1	TTTTCTCAGGAGGCGTCACGGT	TCCTTGCTCTCAGAATCGGTGG
CEACAM6	GCCTCAATAGGACCACAGTCAC	AGGGCTGCTATATCAGAGCGAC
DKK1	GATCATAGCACCTTGGATGGG	GGCACAGTCTGATGACCGG
VIL1	GGCCAGCCAAGATGAAATTA	CTCAAAGGCCTTGGTGTTGT
PCK1	GCTGGTGTCCCTCTAGTCTATG	GGTATTTGCCGAAGTTGTAG
RGCC	TCTCTGCCACTGTCACTCCTCA	GATGAAAGGACCCAGAACTTCTTG
DUSP4	TACTCGGCGGTCATCGTCTACG	CGGAGGAAAACCTCTCATAGCC
BAAT	GAGGCTGCCAACTTTCTCCTGA	CGTGGCTGTGACTTGCTTTAGG
CYP2B6	ATGGGGCACTGAAAAAGACTGA	AGAGGCGGGGACACTGAATGAC
NOX1	GTACAAATTCCAGTGTGCAGACCAC	CAGACTGGAATATCGGTGACAGCA
CYP2C9	CAATGGATTTGCCTCTGTGCC	AGGCCATCTGCTCTTCTTCAG
AKR1C2	GCCGTCAAATTGGCAATAGAAG	AACCTGCTCCTCATTATTGTAAAC
COL7A1	GTTGGAGAGAAAGGTGACGAGG	TGGTCTCCCTTTTCACCCACAG
FABP1	GGAGGAATGTGAGCTGGAGACA	TATGTCGCCGTTGAGTTCGGTC
RPP40	CCAAGCACAGTGGTGGCAAAAG	CATGGAGCTAACTTCGGTTCATC
UGT2B4	CTTTAGGACTCAATACTCGGCTG	CTCATAGATGCCATTGGCTCCAC
GAPDH	CATGAGAAGTATGACAACAGCCT	AGTCCTTCCACGATACCAAAGT

## Sheet: Table S2
Table S2: Differential gene expression results of DESeq2 R package in 13-HPODE-treated cells. Differentially expressed genes (DEGs; adjusted p < 0.05) in 13-HPODE-treated Caco-2 cells (14D.H1, 14D.H2 & 14D.H3) compared to untreated control cells (14D.C1, 14D.C2 & 14D.C3).
	Gene	base Mean	log2 Fold Change	p value	adjusted p value	symbol	name	14D.C1	14D.C2	14D.C3	14D.H1	14D.H2	14D.H3
1	ENSG00000107984	19189.7	-1.05324	1.47273e-65	2.37154e-61	DKK1	dickkopf WNT signaling pathway inhibitor 1	24316.6	25260.5	28121.4	12617.1	11976.2	12846.4
2	ENSG00000110090	3476.14	0.891809	2.99452e-45	2.41104e-41	CPT1A	carnitine palmitoyltransferase 1A	2408.36	2413.88	2482.19	4597.44	4214.07	4740.9
3	ENSG00000147872	7229.46	0.821777	3.19126e-44	1.71296e-40	PLIN2	perilipin 2	5404.55	5072.76	5193.42	9840.21	8940.7	8925.14
4	ENSG00000115758	7414.3	-0.720734	1.45346e-38	5.85127e-35	ODC1	ornithine decarboxylase 1	9203.2	9626.71	8856.83	5496.07	5799.66	5503.35
5	ENSG00000118194	590.699	1.36669	8.71636e-35	2.80719e-31	TNNT2	troponin T2, cardiac type	295.848	312.244	383.664	836.236	795.458	920.743
6	ENSG00000261553	227.007	-2.13584	3.15664e-32	8.47189e-29	NA	NA	297.782	391.505	420.868	75.4289	69.1703	107.288
7	ENSG00000151150	4882.57	0.631004	9.36296e-31	2.15388e-27	ANK3	ankyrin 3	3842.16	3888.63	3763.4	6143.26	5863.51	5794.44
8	ENSG00000069482	1622.91	-0.898356	1.93933e-30	3.90363e-27	GAL	galanin and GMAP prepropeptide	1917.21	2172.49	2249.67	1072.77	1182.1	1143.23
9	ENSG00000146278	3994.79	0.618057	5.99433e-30	1.07252e-26	PNRC1	proline rich nuclear receptor coactivator 1	3113.17	3130.84	3212.31	4901.02	4787.82	4823.57
10	ENSG00000170421	135559	-0.611334	7.74348e-26	1.24693e-22	KRT8	keratin 8	169282	151203	171086	111349	106334	104099
11	ENSG00000060566	1259.18	1.09658	8.62421e-26	1.26251e-22	CREB3L3	cAMP responsive element binding protein 3 like 3	861.441	654.511	889.403	1841.02	1523.52	1785.2
12	ENSG00000174827	2428.95	0.642702	4.4629e-24	5.98883e-21	PDZK1	PDZ domain containing 1	1808.93	1964.73	1918.32	3053.47	2895.4	2932.84
13	ENSG00000149260	1184.96	0.741355	5.07973e-24	6.29223e-21	CAPN5	calpain 5	917.516	862.273	880.102	1488.09	1468.54	1493.24
14	ENSG00000089127	3085.15	0.701064	3.93269e-23	4.52343e-20	OAS1	2'-5'-oligoadenylate synthetase 1	2251.73	2373.05	2426.38	3973.52	3457.63	4028.58
15	ENSG00000116649	1905.96	-0.682839	2.9301e-22	3.14556e-19	SRM	spermidine synthase	2341.65	2206.12	2498.47	1454.57	1415.33	1519.62
16	ENSG00000163586	3369.67	0.721813	3.64266e-22	3.66611e-19	FABP1	fatty acid binding protein 1	2344.55	2801.79	2488	4328.32	4371.03	3884.36
17	ENSG00000165494	5938.27	0.500722	1.36054e-21	1.28875e-18	PCF11	PCF11 cleavage and polyadenylation factor subunit	4866.03	4980.29	4908.57	6801.64	7162.67	6910.41
18	ENSG00000123131	2732.79	-0.556298	2.27677e-21	2.03682e-18	PRDX4	peroxiredoxin 4	3266.9	3180.08	3312.3	2236.79	2229.41	2171.27
19	ENSG00000198743	12016.5	0.700675	4.25918e-20	3.60977e-17	SLC5A3	solute carrier family 5 member 3	9668.24	8233.62	9559.05	16107.3	13270.9	15259.5
20	ENSG00000004799	183.549	1.65261	8.80552e-20	7.08976e-17	PDK4	pyruvate dehydrogenase kinase 4	67.6777	91.2712	108.124	289.61	242.096	302.517
21	ENSG00000148677	5653.53	-0.783454	9.7267e-20	7.45852e-17	ANKRD1	ankyrin repeat domain 1	5997.21	7753.25	7708.16	3876.67	4456.16	4129.71
22	ENSG00000072778	7470.95	0.601265	2.55706e-19	1.87165e-16	ACADVL	acyl-CoA dehydrogenase very long chain	5697.5	6005.89	6107.23	8780.48	8338.57	9896.01
23	ENSG00000139209	553.985	0.988991	3.12828e-19	2.1902e-16	SLC38A4	solute carrier family 38 member 4	420.569	337.463	353.436	766.395	668.646	777.399
24	ENSG00000197142	7719.43	0.523852	9.14024e-19	6.13272e-16	ACSL5	acyl-CoA synthetase long chain family member 5	5921.8	6370.97	6709.47	9328.04	8830.74	9155.55
25	ENSG00000104081	3326.69	0.505323	1.93364e-18	1.2455e-15	BMF	Bcl2 modifying factor	2809.59	2666.08	2772.84	3960.48	3805.25	3945.92
26	ENSG00000168955	455.952	1.15345	2.11979e-18	1.31288e-15	TM4SF20	transmembrane 4 L six family member 20	290.047	289.426	268.565	723.559	501.041	663.076
27	ENSG00000153902	869.152	0.788243	4.68851e-18	2.79626e-15	LGI4	leucine rich repeat LGI family member 4	696.114	589.66	624.326	1158.44	1023.37	1123.01
28	ENSG00000114054	1408.17	-0.628887	6.44597e-18	3.70712e-15	PCCB	propionyl-CoA carboxylase subunit beta	1780.89	1713.74	1635.8	1055.07	1151.06	1112.45
29	ENSG00000148334	2771.42	-0.503306	7.29354e-18	4.04993e-15	PTGES2	prostaglandin E synthase 2	3291.07	3213.71	3244.87	2257.28	2356.22	2265.36
30	ENSG00000124253	500.781	1.05011	1.06132e-17	5.6968e-15	PCK1	phosphoenolpyruvate carboxykinase 1	287.147	317.047	375.526	729.146	581.74	714.082
31	ENSG00000114270	953.559	0.9078	1.39121e-17	7.22666e-15	COL7A1	collagen type VII alpha 1 chain	562.692	701.347	727.799	1170.54	1147.52	1411.45
32	ENSG00000124767	9472	-0.446677	2.14539e-17	1.0796e-14	GLO1	glyoxalase I	10758.8	11405.3	10617	8054.13	7841.07	8155.66
33	ENSG00000091138	487.586	0.996286	5.36585e-17	2.61837e-14	SLC26A3	solute carrier family 26 member 3	287.147	345.87	345.298	693.76	561.343	692.096
34	ENSG00000106628	2407.4	-0.503442	8.2052e-17	3.88613e-14	POLD2	DNA polymerase delta 2, accessory subunit	2856	2770.56	2842.6	1996.54	2037.86	1940.86
35	ENSG00000004478	8230.68	-0.47536	1.35295e-16	6.05182e-14	FKBP4	FKBP prolyl isomerase 4	8980.83	9854.89	9890.39	6753.21	7121.88	6782.9
36	ENSG00000167775	781.24	-0.738035	1.34969e-16	6.05182e-14	CD320	CD320 molecule	1028.7	915.114	985.9	566.182	626.08	565.461
37	ENSG00000125772	585.201	-0.895072	1.48761e-16	6.47431e-14	GPCPD1	glycerophosphocholine phosphodiesterase 1	749.289	840.656	694.083	365.97	454.041	407.167
38	ENSG00000114113	3112.33	0.474174	1.94682e-16	8.24991e-14	RBP2	retinol binding protein 2	2572.72	2693.7	2550.78	3587.06	3649.18	3620.53
39	ENSG00000103202	2686.24	-0.516443	3.24799e-16	1.34109e-13	NME4	NME/NM23 nucleoside diphosphate kinase 4	3319.11	3058.79	3106.52	2178.13	2300.35	2154.56
40	ENSG00000104419	10166.9	0.666153	4.41504e-16	1.77739e-13	NDRG1	N-myc downstream regulated 1	8931.52	7187.61	7458.2	13399.3	12880.7	11143.9
41	ENSG00000007952	246.319	-1.11578	5.35838e-16	2.10454e-13	NOX1	NADPH oxidase 1	338.389	312.244	360.412	165.757	148.095	153.017
42	ENSG00000151632	7522.05	0.678673	6.84845e-16	2.62573e-13	AKR1C2	aldo-keto reductase family 1 member C2	6178.97	5178.44	5994.46	9854.18	7958.13	9968.12
43	ENSG00000157870	74.8271	-2.7697	1.36163e-15	5.09914e-13	PRXL2B	peroxiredoxin like 2B	165.327	164.528	61.6188	19.5556	14.1888	23.7441
44	ENSG00000110492	7409.83	-0.438361	1.87497e-15	6.86195e-13	MDK	midkine	8347.56	8519.45	8714.99	6128.37	6627.04	6121.58
45	ENSG00000132507	7891.06	-0.451736	2.24362e-15	8.02865e-13	EIF5A	eukaryotic translation initiation factor 5A	8981.8	9182.36	9185.85	6735.52	6249.27	7011.54
46	ENSG00000181035	631.452	0.75408	3.59097e-15	1.25707e-12	SLC25A42	solute carrier family 25 member 42	492.114	469.566	447.608	833.443	736.043	809.937
47	ENSG00000123416	27618.5	-0.491055	3.74654e-15	1.28363e-12	TUBA1B	tubulin alpha 1b	31652.9	31474.2	33695	23863.5	20873.5	24152.1
48	ENSG00000118523	1615.42	-0.791122	4.84859e-15	1.6266e-12	CCN2	cellular communication network factor 2	1836	1860.25	2447.31	1191.03	1081.01	1276.9
49	ENSG00000148584	3439.97	0.46907	5.67037e-15	1.86347e-12	A1CF	APOBEC1 complementation factor	3029.06	2821	2804.24	4112.27	3888.61	3984.61
50	ENSG00000279117	1319.23	0.573983	5.95249e-15	1.91706e-12	NA	NA	1080.91	1067.63	1031.24	1662.23	1558.99	1514.35
51	ENSG00000111057	70586.8	-0.46823	6.2526e-15	1.97423e-12	KRT18	keratin 18	84204.6	75217.1	86402.3	61115.1	56808.3	59773.6
52	ENSG00000124102	1325.35	-0.65574	6.63973e-15	2.05615e-12	PI3	peptidase inhibitor 3	1573.02	1544.4	1747.42	1022.48	939.119	1125.65
53	ENSG00000125534	6213.25	-0.563421	7.0134e-15	2.13088e-12	PPDPF	pancreatic progenitor cell differentiation and proliferation factor	7908.62	6486.26	7837.21	4967.13	4912.86	5167.42
54	ENSG00000085377	3729.46	-0.480443	8.72016e-15	2.60039e-12	PREP	prolyl endopeptidase	4133.17	4318.57	4584.2	3065.58	3031.08	3244.15
55	ENSG00000065361	15578.3	0.373173	9.89378e-15	2.89672e-12	ERBB3	erb-b2 receptor tyrosine kinase 3	13960.9	13288.4	13472.4	17696	17665.9	17386
56	ENSG00000110721	9250.55	0.513163	1.44857e-14	4.16542e-12	CHKA	choline kinase alpha	7671.75	7338.93	7855.81	11760.4	9824.84	11051.6
57	ENSG00000104936	605.333	0.731773	1.62668e-14	4.59553e-12	DMPK	DM1 protein kinase	421.535	465.964	478.999	744.977	741.363	779.158
58	ENSG00000165283	9231.04	-0.37615	1.70176e-14	4.72473e-12	STOML2	stomatin like 2	10211.6	10418.1	10654.2	8049.47	8025.53	8027.26
59	ENSG00000112972	10927.4	-0.460296	2.00324e-14	5.46749e-12	HMGCS1	3-hydroxy-3-methylglutaryl-CoA synthase 1	11763.4	12761.2	13445.7	9195.81	8883.06	9515.23
60	ENSG00000170456	4058.03	0.430736	2.22661e-14	5.97586e-12	DENND5B	DENN domain containing 5B	3544.38	3408.26	3415.77	4825.59	4584.75	4569.42
61	ENSG00000178773	2077.96	-0.4951	2.5038e-14	6.60962e-12	CPNE7	copine 7	2319.41	2453.51	2521.72	1695.75	1707.97	1769.37
62	ENSG00000101049	639.635	0.756582	2.87176e-14	7.4587e-12	SGK2	serum/glucocorticoid regulated kinase 2	476.644	482.777	467.373	866.967	715.646	828.405
63	ENSG00000173567	303.736	1.1868	3.35615e-14	8.46793e-12	ADGRF3	adhesion G protein-coupled receptor F3	177.896	168.131	210.434	399.494	345.851	520.611
64	ENSG00000239672	836.878	-0.694868	3.36551e-14	8.46793e-12	NME1	NME/NM23 nucleoside diphosphate kinase 1	993.895	1146.89	963.811	634.162	672.193	610.311
65	ENSG00000059804	101619	-0.397352	3.44298e-14	8.52959e-12	SLC2A3	solute carrier family 2 member 3	116794	110510	119271	91327.6	87206.9	84605.5
66	ENSG00000103187	4469.81	-0.449313	3.90389e-14	9.5249e-12	COTL1	coactosin like F-actin binding protein 1	4902.77	5143.61	5436.4	3669.01	3846.93	3820.16
67	ENSG00000163382	2202.63	-0.48023	4.05949e-14	9.75671e-12	NAXE	NAD(P)HX epimerase	2621.06	2499.15	2576.36	1884.79	1873.8	1760.58
68	ENSG00000261236	3098.11	-0.494228	4.72774e-14	1.11957e-11	BOP1	BOP1 ribosomal biogenesis factor	3460.26	3506.74	3905.24	2489.15	2642.66	2584.59
69	ENSG00000117148	4658.32	-0.458099	5.33931e-14	1.24607e-11	ACTL8	actin like 8	5480.93	5155.62	5537.55	4088.06	3690.85	3996.92
70	ENSG00000196611	391.558	-0.872815	6.25047e-14	1.43788e-11	MMP1	matrix metallopeptidase 1	495.014	491.183	533.642	266.329	253.624	309.553
71	ENSG00000229017	133.138	1.46788	8.46427e-14	1.91972e-11	NA	NA	66.7109	88.8693	56.9683	201.144	205.737	179.4
72	ENSG00000152082	3417.71	-0.487716	1.00512e-13	2.24798e-11	MZT2B	mitotic spindle organizing protein 2B	3816.06	3912.65	4242.39	2781.56	3017.77	2735.85
73	ENSG00000128596	548.627	0.709197	1.07257e-13	2.36598e-11	CCDC136	coiled-coil domain containing 136	424.436	403.515	420.868	690.966	672.193	679.785
74	ENSG00000187134	10716.7	0.625335	1.09716e-13	2.38751e-11	AKR1C1	aldo-keto reductase family 1 member C1	9055.28	7561.1	8670.81	13919.9	11117.8	13975.6
75	ENSG00000176058	2327	0.478646	1.17496e-13	2.52271e-11	TPRN	taperin	1922.05	1867.46	2043.88	2791.8	2706.51	2630.32
76	ENSG00000153574	1409.3	-0.554779	1.24867e-13	2.64569e-11	RPIA	ribose 5-phosphate isomerase A	1628.13	1806.21	1597.44	1155.65	1104.06	1164.34
77	ENSG00000185591	9288.58	0.379696	1.27302e-13	2.66226e-11	SP1	Sp1 transcription factor	7959.87	7906.97	8353.41	10696.9	10291.3	10523
78	ENSG00000188677	961.985	-0.589943	1.38392e-13	2.85708e-11	PARVB	parvin beta	1199.83	1179.32	1088.21	761.739	777.722	765.087
79	ENSG00000234771	1266.27	0.529101	2.2308e-13	4.54716e-11	NA	NA	1034.5	1029.2	1046.36	1471.33	1460.56	1555.68
80	ENSG00000149547	5450.35	-0.404493	2.27878e-13	4.58691e-11	EI24	EI24 autophagy associated transmembrane protein	6144.17	6366.17	6118.86	4572.3	4894.24	4606.35
81	ENSG00000144136	12584.7	-0.507121	2.50868e-13	4.98733e-11	SLC20A1	solute carrier family 20 member 1	13695.1	14699.5	15929	10615.9	9497.61	11070.9
82	ENSG00000142871	956.765	-0.79116	2.60119e-13	5.10817e-11	CCN1	cellular communication network factor 1	1031.6	1163.71	1443.97	731.94	648.25	721.117
83	ENSG00000115904	5422.68	0.411203	2.72263e-13	5.28224e-11	SOS1	SOS Ras/Rac guanine nucleotide exchange factor 1	4893.1	4472.29	4596.99	6162.82	6301.59	6109.27
84	ENSG00000102967	577.483	-0.685445	3.03902e-13	5.82588e-11	DHODH	dihydroorotate dehydrogenase (quinone)	714.483	736.174	685.945	431.155	438.965	458.173
85	ENSG00000134215	474.695	0.801727	3.0753e-13	5.82607e-11	VAV3	vav guanine nucleotide exchange factor 3	329.687	369.889	339.485	599.706	658.891	550.511
86	ENSG00000116833	1579.85	0.550394	3.44491e-13	6.4504e-11	NR5A2	nuclear receptor subfamily 5 group A member 2	1366.12	1208.14	1269.58	2004.92	1810.84	1819.5
87	ENSG00000213782	302.594	-1.09496	4.48111e-13	8.29418e-11	DDX47	DEAD-box helicase 47	367.393	416.725	453.421	148.995	195.982	233.044
88	ENSG00000163739	341.14	-1.04643	5.12436e-13	9.37699e-11	CXCL1	C-X-C motif chemokine ligand 1	359.659	509.197	511.552	201.144	220.813	244.476
89	ENSG00000145730	2776.33	0.422326	5.43136e-13	9.82711e-11	PAM	peptidylglycine alpha-amidating monooxygenase	2356.15	2341.83	2420.57	3249.96	3160.55	3128.94
90	ENSG00000117394	74747.3	-0.517792	5.86207e-13	1.04885e-10	SLC2A1	solute carrier family 2 member 1	86593.6	78799.5	98663.3	61122.6	58709.6	64595.4
91	ENSG00000171617	7159.05	-0.464817	6.62766e-13	1.17157e-10	ENC1	ectodermal-neural cortex 1	7867.05	8435.38	8606.86	5807.09	5703.89	6534.02
92	ENSG00000100320	793.276	0.839622	6.69342e-13	1.17157e-10	RBFOX2	RNA binding fox-1 homolog 2	510.483	482.777	713.848	1030.86	1046.42	975.267
93	ENSG00000013364	8319.64	0.403173	7.76277e-13	1.34413e-10	MVP	major vault protein	7089.72	7170.79	7233.81	9688.42	8880.4	9854.68
94	ENSG00000120129	1661.03	-0.709561	1.07667e-12	1.84443e-10	DUSP1	dual specificity phosphatase 1	1996.49	1783.39	2404.29	1359.58	1120.03	1302.41
95	ENSG00000108846	4058.79	0.487977	1.22453e-12	2.07565e-10	ABCC3	ATP binding cassette subfamily C member 3	3532.78	3146.45	3455.3	4811.62	4378.12	5028.47
96	ENSG00000214944	1848.57	0.459265	1.24946e-12	2.09584e-10	ARHGEF28	Rho guanine nucleotide exchange factor 28	1607.83	1529.99	1531.17	2168.81	2102.6	2151.04
97	ENSG00000034510	15389.2	-0.546129	1.39567e-12	2.31695e-10	TMSB10	thymosin beta 10	16059	20013.6	18733.3	12114.3	13644.3	11770.9
98	ENSG00000053372	1732.64	-0.459483	1.54174e-12	2.48618e-10	MRTO4	MRT4 homolog, ribosome maturation factor	2006.16	2056	1956.69	1462.02	1442.82	1472.13
99	ENSG00000051108	7480.16	0.442029	1.52034e-12	2.48618e-10	HERPUD1	homocysteine inducible ER protein with ubiquitin like domain 1	6666.25	5951.84	6408.35	9114.79	8146.13	8593.6
100	ENSG00000100979	1531.86	-0.602808	1.54392e-12	2.48618e-10	PLTP	phospholipid transfer protein	2024.53	1627.27	1888.09	1267.39	1244.18	1139.72
101	ENSG00000106153	8329.78	-0.366058	1.67477e-12	2.67018e-10	CHCHD2	coiled-coil-helix-coiled-coil-helix domain containing 2	8998.23	9638.72	9507.89	7247.69	7313.43	7272.73
102	ENSG00000140564	5812.75	0.491072	1.83646e-12	2.89927e-10	FURIN	furin, paired basic amino acid cleaving enzyme	5056.49	4313.77	5125.98	7137.81	6575.61	6666.81
103	ENSG00000116288	4093.6	-0.499184	1.9038e-12	2.96547e-10	PARK7	Parkinsonism associated deglycase	4517.97	5357.38	4510.96	3378.47	3466.49	3330.33
104	ENSG00000169230	4040.04	-0.405124	1.93364e-12	2.96547e-10	PRELID1	PRELI domain containing 1	4461.89	4714.88	4635.36	3466	3358.31	3603.83
105	ENSG00000128591	22524.9	0.488836	1.92373e-12	2.96547e-10	FLNC	filamin C	18487.6	17155.4	20591.1	27809.1	24470.3	26635.6
106	ENSG00000106258	1678.1	0.480273	2.05581e-12	3.12309e-10	CYP3A5	cytochrome P450 family 3 subfamily A member 5	1369.99	1439.92	1395.14	1922.97	1895.09	2045.51
107	ENSG00000232956	1173.28	-0.543345	2.07916e-12	3.12904e-10	SNHG15	small nucleolar RNA host gene 15	1320.68	1387.08	1468.39	920.046	946.214	997.252
108	ENSG00000102109	488.821	-0.693982	2.1168e-12	3.15618e-10	PCSK1N	proprotein convertase subtilisin/kexin type 1 inhibitor	601.365	614.88	596.423	367.832	380.437	371.991
109	ENSG00000126457	8145.69	-0.355209	2.23135e-12	3.29647e-10	PRMT1	protein arginine methyltransferase 1	9295.05	8842.5	9291.65	7176.92	7131.63	7136.42
110	ENSG00000147224	1394.01	-0.501156	2.31693e-12	3.39178e-10	PRPS1	phosphoribosyl pyrophosphate synthetase 1	1632.97	1694.52	1574.19	1108.15	1170.57	1183.69
111	ENSG00000079215	4309.75	0.393927	2.80779e-12	4.07332e-10	SLC1A3	solute carrier family 1 member 3	3739.68	3630.43	3804.09	5070.5	4864.98	4748.82
112	ENSG00000121361	1368.44	-0.543917	2.91504e-12	4.19116e-10	KCNJ8	potassium inwardly rectifying channel subfamily J member 8	1594.29	1696.92	1580	1015.03	1174.12	1150.27
113	ENSG00000136810	7772.47	-0.448431	3.26206e-12	4.64858e-10	TXN	thioredoxin	8354.33	9554.65	9005.64	6652.64	6172.12	6895.46
114	ENSG00000101144	1993.35	-0.451551	4.04108e-12	5.70821e-10	BMP7	bone morphogenetic protein 7	2378.39	2248.15	2281.06	1624.98	1745.22	1682.31
115	ENSG00000183207	4400.68	-0.379543	4.49382e-12	6.29252e-10	RUVBL2	RuvB like AAA ATPase 2	5070.03	4883.01	4974.84	3786.34	3942.71	3747.17
116	ENSG00000106541	5921.79	-0.358758	4.88234e-12	6.77762e-10	AGR2	anterior gradient 2, protein disulphide isomerase family member	6654.65	6736.06	6572.28	5186.9	5311.92	5068.92
117	ENSG00000145819	2114.83	0.447121	5.15831e-12	7.09951e-10	ARHGAP26	Rho GTPase activating protein 26	1762.52	1815.82	1791.59	2409.07	2350.02	2559.97
118	ENSG00000006283	500.282	1.02184	5.52649e-12	7.54179e-10	CACNA1G	calcium voltage-gated channel subunit alpha1 G	340.322	241.388	408.079	718.903	559.57	733.429
119	ENSG00000136160	4462.55	0.526776	5.70719e-12	7.72293e-10	EDNRB	endothelin receptor type B	3651.7	3288.17	4029.64	5656.24	4891.58	5258
120	ENSG00000189325	846.941	0.6106	6.13304e-12	8.23003e-10	BNIP5	BCL2 interacting protein 5	659.374	649.707	702.222	1017.82	947.101	1105.42
121	ENSG00000170385	3730.98	0.464646	7.0372e-12	9.36529e-10	SLC30A1	solute carrier family 30 member 1	2869.53	3226.92	3312.3	4498.73	4113.86	4364.52
122	ENSG00000119471	10795.8	0.424019	7.39262e-12	9.706e-10	HSDL2	hydroxysteroid dehydrogenase like 2	9154.86	9835.67	8671.97	12457.9	12968.5	11685.6
123	ENSG00000008394	2131.72	-0.465711	7.41376e-12	9.706e-10	MGST1	microsomal glutathione S-transferase 1	2405.46	2589.22	2425.22	1678.99	1857.84	1833.57
124	ENSG00000221963	2108.39	0.437673	9.4164e-12	1.22284e-09	APOL6	apolipoprotein L6	1730.62	1860.25	1783.46	2496.6	2405	2374.41
125	ENSG00000155657	1264.64	0.659222	1.17589e-11	1.51482e-09	TTN	titin	1123.45	825.044	990.551	1449.91	1637.92	1560.95
126	ENSG00000119801	3579.17	0.444583	1.34652e-11	1.72087e-09	YPEL5	yippee like 5	2904.34	3123.64	3069.31	4430.75	3877.97	4069.03
127	ENSG00000173113	3725.7	-0.446119	1.39918e-11	1.77409e-09	TRMT112	tRNA methyltransferase subunit 11-2	4050.99	4593.58	4249.37	2978.04	3282.04	3200.18
128	ENSG00000076248	1689.45	-0.495174	1.63434e-11	2.05608e-09	UNG	uracil DNA glycosylase	2095.11	1886.67	1946.22	1437.81	1461.44	1309.44
129	ENSG00000090020	1420.32	0.527967	1.7189e-11	2.14569e-09	SLC9A1	solute carrier family 9 member A1	1213.36	1084.45	1190.52	1741.38	1548.35	1743.87
130	ENSG00000141753	2834.27	-0.51705	1.89048e-11	2.34172e-09	IGFBP4	insulin like growth factor binding protein 4	2975.89	3322.99	3713.4	2386.72	2245.37	2361.22
131	ENSG00000148803	983.725	-0.544249	1.96888e-11	2.40805e-09	FUOM	fucose mutarotase	1223.03	1172.11	1105.65	762.67	803.439	835.44
132	ENSG00000197408	248.638	0.980205	1.97393e-11	2.40805e-09	CYP2B6	cytochrome P450 family 2 subfamily B member 6	162.426	187.346	152.303	373.42	300.625	315.709
133	ENSG00000196839	753.01	-0.566389	2.45149e-11	2.96814e-09	ADA	adenosine deaminase	927.185	863.474	905.68	596.913	608.344	616.467
134	ENSG00000212694	245.063	0.975587	2.62158e-11	3.1504e-09	LINC01089	long intergenic non-protein coding RNA 1089	180.796	146.514	167.417	343.621	284.662	347.367
135	ENSG00000222041	546.293	-0.949771	3.00993e-11	3.59029e-09	CYTOR	cytoskeleton regulator RNA	581.061	719.361	860.338	351.07	312.153	453.776
136	ENSG00000148835	851.106	-0.545965	3.32483e-11	3.93674e-09	TAF5	TATA-box binding protein associated factor 5	972.625	1046.02	1012.64	718.903	681.061	675.388
137	ENSG00000178882	2689.71	-0.412635	3.50797e-11	4.12327e-09	RFLNA	refilin A	3125.74	2924.28	3164.65	2250.76	2383.71	2289.11
138	ENSG00000107742	141.681	1.25246	3.69748e-11	4.31452e-09	SPOCK2	SPARC (osteonectin), cwcv and kazal like domains proteoglycan 2	66.7109	98.4768	87.1964	217.906	197.756	182.038
139	ENSG00000261578	333.223	0.869204	4.12463e-11	4.77834e-09	NA	NA	223.336	241.388	242.987	478.648	365.361	447.62
140	ENSG00000160593	1016.69	0.534784	4.47597e-11	5.14832e-09	JAML	junction adhesion molecule like	849.839	840.656	799.881	1267.39	1218.46	1123.89
141	ENSG00000279207	544.975	0.640236	5.11309e-11	5.83944e-09	NA	NA	418.635	414.323	445.283	658.373	639.382	693.855
142	ENSG00000146540	878.595	-0.623783	5.75649e-11	6.50892e-09	C7orf50	chromosome 7 open reading frame 50	1078.98	1156.5	961.485	677.929	759.986	636.693
143	ENSG00000168209	11640.2	0.425823	5.78013e-11	6.50892e-09	DDIT4	DNA damage inducible transcript 4	9479.71	10328.1	9998.52	13021.3	14584.3	12429.6
144	ENSG00000181026	919.021	-0.547622	6.1375e-11	6.86334e-09	AEN	apoptosis enhancing nuclease	1110.88	1023.2	1139.37	778.501	705.005	757.173
145	ENSG00000167106	3944.4	0.387265	6.19074e-11	6.87513e-09	FAM102A	family with sequence similarity 102 member A	3265.93	3443.09	3547.15	4630.03	4347.09	4433.11
146	ENSG00000125520	3600.78	-0.405857	6.68487e-11	7.37305e-09	SLC2A4RG	SLC2A4 regulator	4167.98	4067.57	4076.14	2952.9	3320.17	3019.9
147	ENSG00000080824	52375.8	-0.366491	7.01321e-11	7.68257e-09	HSP90AA1	heat shock protein 90 alpha family class A member 1	56476.1	62339.4	58164.6	46193.2	47571.4	43509.7
148	ENSG00000144485	1234.98	-0.561308	7.12659e-11	7.75402e-09	HES6	hes family bHLH transcription factor 6	1337.12	1469.95	1611.39	936.808	984.346	1070.24
149	ENSG00000167522	24683.6	0.362063	7.90299e-11	8.54106e-09	ANKRD11	ankyrin repeat domain 11	20737.4	22058.8	22013	28010.2	29101.2	26180.9
150	ENSG00000117395	2636.06	-0.590737	8.09476e-11	8.68999e-09	EBNA1BP2	EBNA1 binding protein 2	2746.75	3683.27	3077.45	1969.53	2259.56	2079.81
151	ENSG00000057294	4581.23	-0.372829	8.71803e-11	9.29712e-09	PKP2	plakophilin 2	5170.58	4987.49	5351.53	3934.41	4152.88	3890.51
152	ENSG00000165704	2353.11	-0.511718	9.9403e-11	1.05308e-08	HPRT1	hypoxanthine phosphoribosyltransferase 1	2581.42	3090.01	2628.68	1876.41	2083.09	1859.07
153	ENSG00000060138	8649.16	-0.400568	1.00861e-10	1.06154e-08	YBX3	Y-box binding protein 3	9041.74	10062.7	10425.2	7243.97	7698.3	7423.11
154	ENSG00000111906	1000.41	-0.49803	1.11492e-10	1.15944e-08	HDDC2	HD domain containing 2	1207.56	1185.32	1120.76	825.062	835.364	828.405
155	ENSG00000108561	6151.21	-0.351649	1.12322e-10	1.15944e-08	C1QBP	complement C1q binding protein	6624.68	7056.71	7011.75	5497	5244.53	5472.57
156	ENSG00000125775	413.199	0.881327	1.12298e-10	1.15944e-08	SDCBP2	syndecan binding protein 2	250.408	291.828	331.346	546.627	443.399	615.588
157	ENSG00000175416	1818.17	-0.456574	1.13831e-10	1.16753e-08	CLTB	clathrin light chain B	1960.72	2257.76	2093.88	1540.24	1536.82	1519.62
158	ENSG00000109099	367.632	-0.908428	1.17757e-10	1.20015e-08	PMP22	peripheral myelin protein 22	414.768	473.169	552.244	205.8	272.247	287.567
159	ENSG00000078401	715.216	-0.702469	1.19429e-10	1.20954e-08	EDN1	endothelin 1	746.388	931.927	981.25	532.658	504.588	594.482
160	ENSG00000115946	1617	-0.469439	1.20599e-10	1.21376e-08	PNO1	partner of NOB1 homolog	1810.86	2034.39	1789.27	1345.61	1385.18	1336.7
161	ENSG00000008311	527.214	-0.730886	1.31491e-10	1.31516e-08	AASS	aminoadipate-semialdehyde synthase	636.17	580.053	758.027	368.764	395.512	424.755
162	ENSG00000109861	7855.05	-0.314039	1.35423e-10	1.34613e-08	CTSC	cathepsin C	8683.05	8628.73	8808	7058.66	6970.24	6981.64
163	ENSG00000173457	1919.45	-0.514255	1.50698e-10	1.48877e-08	PPP1R14B	protein phosphatase 1 regulatory inhibitor subunit 14B	2180.19	2233.74	2360.12	1677.13	1679.6	1385.95
164	ENSG00000100473	1740.71	-0.433995	1.72774e-10	1.69645e-08	COCH	cochlin	2074.81	2007.97	1918.32	1427.56	1487.16	1528.42
165	ENSG00000096070	4197.92	0.393471	1.74201e-10	1.7001e-08	BRPF3	bromodomain and PHD finger containing 3	3618.82	3431.08	3836.64	4864.7	4567.01	4869.3
166	ENSG00000197747	11934.1	-0.35684	1.80176e-10	1.74782e-08	S100A10	S100 calcium binding protein A10	13494.9	13741.1	12971.3	10430.6	11034.4	9932.07
167	ENSG00000187837	467.054	-0.694779	1.92801e-10	1.84833e-08	H1-2	H1.2 linker histone, cluster member	538.521	557.235	637.115	345.483	342.304	381.664
168	ENSG00000103363	2974.46	-0.426808	1.92833e-10	1.84833e-08	ELOB	elongin B	3370.35	3253.34	3609.93	2634.42	2369.53	2609.21
169	ENSG00000130713	1643.3	-0.476438	1.96097e-10	1.86849e-08	EXOSC2	exosome component 2	1841.8	2071.62	1824.15	1390.31	1426.86	1305.05
170	ENSG00000130517	3962.68	0.356913	2.003e-10	1.89731e-08	PGPEP1	pyroglutamyl-peptidase I	3366.48	3523.55	3536.69	4388.84	4564.35	4396.18
171	ENSG00000173898	2191.99	-0.411399	2.25704e-10	2.12545e-08	SPTBN2	spectrin beta, non-erythrocytic 2	2604.62	2356.24	2544.97	1870.82	1893.31	1881.94
172	ENSG00000138035	4816.15	-0.396895	2.31564e-10	2.16795e-08	PNPT1	polyribonucleotide nucleotidyltransferase 1	5271.13	5864.18	5289.91	4040.57	4355.95	4075.19
173	ENSG00000151090	2918.72	0.35932	2.42426e-10	2.25652e-08	THRB	thyroid hormone receptor beta	2569.82	2543.58	2557.76	3248.1	3284.7	3308.34
174	ENSG00000134852	1876.96	0.401759	2.47295e-10	2.28861e-08	CLOCK	clock circadian regulator	1630.07	1594.84	1626.5	2146.46	2169.11	2094.76
175	ENSG00000143036	516.038	0.651217	2.75733e-10	2.53721e-08	SLC44A3	solute carrier family 44 member 3	381.896	408.319	415.055	644.405	579.079	667.473
176	ENSG00000164362	203.618	-0.972853	2.86751e-10	2.62361e-08	TERT	telomerase reverse transcriptase	284.246	238.986	286.004	121.99	138.341	152.138
177	ENSG00000178537	839.072	0.558479	3.24959e-10	2.9564e-08	SLC25A20	solute carrier family 25 member 20	670.976	706.151	659.205	1020.62	912.516	1064.97
178	ENSG00000168488	12664.1	0.346563	3.62772e-10	3.28186e-08	ATXN2L	ataxin 2 like	10996.7	10589.9	11864.5	14119.2	14091.2	14323
179	ENSG00000177606	2490.39	-0.571419	3.82037e-10	3.43684e-08	JUN	Jun proto-oncogene, AP-1 transcription factor subunit	2590.12	2915.87	3427.4	2016.09	1830.35	2162.47
180	ENSG00000163501	1338.88	0.476277	4.24088e-10	3.79394e-08	IHH	Indian hedgehog signaling molecule	1156.32	1022	1180.06	1538.38	1545.69	1590.85
181	ENSG00000172164	4959.56	0.355467	4.35749e-10	3.86993e-08	SNTB1	syntrophin beta 1	4319.77	4162.45	4572.58	5613.4	5460.9	5628.23
182	ENSG00000139163	5159.51	0.492662	4.37389e-10	3.86993e-08	ETNK1	ethanolamine kinase 1	3859.56	4507.12	4497.01	6303.44	5343.85	6446.08
183	ENSG00000113739	10415.8	0.363557	4.54994e-10	4.0037e-08	STC2	stanniocalcin 2	8848.38	9426.15	9057.96	11699.9	12431.1	11031.3
184	ENSG00000143375	13525.1	0.314485	4.60832e-10	4.03303e-08	CGN	cingulin	11645.4	12149.9	12377.2	14812	15361.1	14804.9
185	ENSG00000198830	3006.22	-0.394687	4.7021e-10	4.09286e-08	HMGN2	high mobility group nucleosomal binding domain 2	3388.72	3623.23	3233.24	2598.11	2663.06	2530.94
186	ENSG00000154127	2085.38	-0.424965	5.1795e-10	4.48417e-08	UBASH3B	ubiquitin associated and SH3 domain containing B	2241.1	2385.06	2546.13	1827.06	1754.09	1758.82
187	ENSG00000144354	3653.94	-0.373452	5.67784e-10	4.88932e-08	CDCA7	cell division cycle associated 7	4065.5	4372.61	3935.46	3178.26	3224.4	3147.41
188	ENSG00000149212	2573.21	0.392288	5.97139e-10	5.11475e-08	SESN3	sestrin 3	2165.69	2200.12	2311.29	3061.85	2846.62	2853.69
189	ENSG00000250722	5061.77	0.372341	6.15952e-10	5.24798e-08	SELENOP	selenoprotein P	4458.03	4288.55	4488.87	6052.01	5380.21	5702.98
190	ENSG00000131467	3986.48	-0.351761	6.30879e-10	5.34687e-08	PSME3	proteasome activator subunit 3	4456.09	4443.47	4510.96	3466	3383.14	3659.23
191	ENSG00000160179	97.7408	1.35952	6.38575e-10	5.38375e-08	ABCG1	ATP binding cassette subfamily G member 1	59.9431	57.645	46.5047	159.239	125.925	137.188
192	ENSG00000196262	18948.1	-0.292677	6.76215e-10	5.6714e-08	PPIA	peptidylprolyl isomerase A	20325.5	21041.6	21224.8	17147.5	16824.3	17124.8
193	ENSG00000174547	3363.39	-0.35879	6.99215e-10	5.83392e-08	MRPL11	mitochondrial ribosomal protein L11	3853.76	3797.36	3686.66	2926.83	3054.13	2861.6
194	ENSG00000106484	6870.32	-0.316597	7.0458e-10	5.84838e-08	MEST	mesoderm specific transcript	7772.3	7406.18	7683.75	6150.71	6029.34	6179.62
195	ENSG00000082516	1717.7	-0.399998	7.50075e-10	6.16248e-08	GEMIN5	gem nuclear organelle associated protein 5	1969.42	1913.09	1979.94	1501.13	1490.71	1451.91
196	ENSG00000001497	1681.9	-0.428692	7.46733e-10	6.16248e-08	LAS1L	LAS1 like ribosome biogenesis factor	1934.62	2012.77	1842.75	1404.28	1500.46	1396.5
197	ENSG00000166582	2467.42	-0.37926	7.7177e-10	6.30854e-08	CENPV	centromere protein V	2707.11	2740.54	2922.82	2149.26	2147.83	2136.97
198	ENSG00000123213	2212.96	-0.405395	7.88896e-10	6.41595e-08	NLN	neurolysin	2369.69	2609.64	2587.99	1928.56	1848.09	1933.82
199	ENSG00000107099	546.383	0.595188	7.97737e-10	6.45525e-08	DOCK8	dedicator of cytokinesis 8	432.171	416.725	456.909	640.68	679.288	652.523
200	ENSG00000162734	2324.67	-0.44802	8.15732e-10	6.56786e-08	PEA15	proliferation and apoptosis adaptor protein 15	2531.15	2554.39	2963.51	2030.99	1937.65	1930.31
201	ENSG00000114631	2088.09	-0.396174	9.63578e-10	7.71965e-08	PODXL2	podocalyxin like 2	2446.07	2314.21	2357.79	1778.63	1883.56	1748.27
202	ENSG00000122034	3423.26	-0.397838	1.1334e-09	9.03521e-08	GTF3A	general transcription factor IIIA	3724.21	3987.11	3966.85	2933.35	3157.89	2770.14
203	ENSG00000184216	7070.4	-0.304813	1.14832e-09	9.1091e-08	IRAK1	interleukin 1 receptor associated kinase 1	7747.16	7801.29	7895.34	6447.77	6242.17	6288.67
204	ENSG00000206538	2319.2	0.385127	1.29821e-09	1.02476e-07	VGLL3	vestigial like family member 3	1999.39	1952.72	2082.25	2665.15	2522.94	2692.76
205	ENSG00000196139	5322.89	0.432278	1.33907e-09	1.04675e-07	AKR1C3	aldo-keto reductase family 1 member C3	4367.15	4486.7	4741.16	6305.3	5450.26	6586.79
206	ENSG00000183684	2216.52	-0.388226	1.33664e-09	1.04675e-07	ALYREF	Aly/REF export factor	2506.01	2561.6	2471.73	1881.07	1858.73	2020.01
207	ENSG00000196950	4141.4	-0.370107	1.39765e-09	1.08217e-07	SLC39A10	solute carrier family 39 member 10	4997.52	4556.35	4452.83	3631.76	3654.5	3555.46
208	ENSG00000071537	7773.44	0.325814	1.39782e-09	1.08217e-07	SEL1L	SEL1L adaptor subunit of ERAD E3 ubiquitin ligase	6757.14	6953.42	6988.5	8894.09	8247.22	8800.26
209	ENSG00000106351	3001.84	0.458435	1.45522e-09	1.12122e-07	AGFG2	ArfGAP with FG repeats 2	2551.45	2334.62	2699.6	3732.33	3150.79	3542.27
210	ENSG00000171634	5183.92	0.335972	1.52226e-09	1.16728e-07	BPTF	bromodomain PHD finger transcription factor	4605.95	4587.58	4555.14	5846.21	5992.98	5515.67
211	ENSG00000074800	32428.3	-0.340947	1.6115e-09	1.22673e-07	ENO1	enolase 1	38815.1	34560.6	35348.3	29475	27854.3	28516.7
212	ENSG00000065485	2335.88	-0.365915	1.61502e-09	1.22673e-07	PDIA5	protein disulfide isomerase family A member 5	2593.02	2658.87	2640.31	2020.75	2099.05	2003.3
213	ENSG00000264112	331.043	0.812007	1.6443e-09	1.24311e-07	NA	NA	208.834	282.22	231.361	381.801	421.229	460.811
214	ENSG00000166197	16811.7	-0.301739	1.90166e-09	1.43096e-07	NOLC1	nucleolar and coiled-body phosphoprotein 1	17758.6	18872.7	19061.1	14934.9	15058.7	15183.9
215	ENSG00000157193	301.198	-0.777901	2.02588e-09	1.51733e-07	LRP8	LDL receptor related protein 8	353.858	360.281	427.844	211.387	216.379	237.441
216	ENSG00000204262	8412.92	-0.335678	2.04569e-09	1.52508e-07	COL5A2	collagen type V alpha 2 chain	9793.93	9559.46	8806.83	7451.63	7508.52	7357.15
217	ENSG00000171862	3520.71	0.343292	2.07567e-09	1.53422e-07	PTEN	phosphatase and tensin homolog	3001.99	3135.65	3175.11	4032.19	3913.44	3865.89
218	ENSG00000198931	3169.07	-0.462847	2.077e-09	1.53422e-07	APRT	adenine phosphoribosyltransferase	3822.82	3308.58	3886.63	2749.9	2420.07	2826.43
219	ENSG00000167780	1219.31	0.470864	2.17221e-09	1.59722e-07	SOAT2	sterol O-acyltransferase 2	1111.85	985.969	966.136	1403.35	1388.73	1459.82
220	ENSG00000042445	2495.25	0.361343	2.25853e-09	1.6414e-07	RETSAT	retinol saturase	2114.44	2227.74	2212.46	2812.29	2756.17	2848.41
221	ENSG00000068078	6801.3	0.389898	2.26287e-09	1.6414e-07	FGFR3	fibroblast growth factor receptor 3	6151.9	5477.47	6031.66	8076.48	7155.58	7914.7
222	ENSG00000130748	1204.68	-0.526217	2.24379e-09	1.6414e-07	TMEM160	transmembrane protein 160	1445.4	1384.68	1435.83	947.052	891.232	1123.89
223	ENSG00000012822	1639.7	0.478989	2.36887e-09	1.71058e-07	CALCOCO1	calcium binding and coiled-coil domain 1	1324.55	1287.4	1498.62	1882.93	1786.9	2057.82
224	ENSG00000166046	736.305	0.550047	2.48925e-09	1.78948e-07	TCP11L2	t-complex 11 like 2	587.829	562.038	642.928	920.978	815.855	888.205
225	ENSG00000213057	402.025	0.77841	2.61554e-09	1.86363e-07	C1orf220	chromosome 1 open reading frame 220 (putative)	285.213	248.594	354.599	513.103	551.589	459.052
226	ENSG00000180818	568.114	0.568783	2.60928e-09	1.86363e-07	HOXC10	homeobox C10	454.407	479.174	439.47	651.855	689.042	694.735
227	ENSG00000146166	948.242	0.473205	2.84139e-09	2.01563e-07	LGSN	lengsin, lens protein with glutamine synthetase domain	764.758	805.829	812.67	1114.67	1059.72	1131.8
228	ENSG00000168653	1691.08	-0.404353	3.12699e-09	2.20851e-07	NDUFS5	NADH:ubiquinone oxidoreductase subunit S5	1835.03	2011.57	1934.6	1420.11	1480.07	1465.1
229	ENSG00000284968	313.603	0.725847	3.14975e-09	2.21487e-07	NA	NA	233.005	236.585	239.499	402.287	407.927	362.317
230	ENSG00000175567	1674.57	-0.487761	3.18387e-09	2.22912e-07	UCP2	uncoupling protein 2	2184.06	1785.79	1892.74	1426.63	1311.57	1446.63
231	ENSG00000173145	2132.18	-0.3842	3.3288e-09	2.3205e-07	NOC3L	NOC3 like DNA replication regulator	2289.44	2531.58	2424.06	1838.23	1848.09	1861.71
232	ENSG00000103056	1028.91	0.559371	3.34872e-09	2.32433e-07	SMPD3	sphingomyelin phosphodiesterase 3	862.407	722.964	909.168	1277.64	1117.37	1283.94
233	ENSG00000275052	6248.33	0.313171	3.45905e-09	2.3906e-07	PPP4R3B	protein phosphatase 4 regulatory subunit 3B	5446.12	5789.72	5484.07	6991.61	6950.73	6827.75
234	ENSG00000136542	1786.91	0.437332	3.53798e-09	2.43471e-07	GALNT5	polypeptide N-acetylgalactosaminyltransferase 5	1629.1	1455.54	1467.22	2145.53	2099.94	1924.15
235	ENSG00000101439	6653.69	-0.375062	3.60726e-09	2.47182e-07	CST3	cystatin C	7775.2	6889.78	7874.41	5970.06	5872.38	5540.29
236	ENSG00000134962	748.807	0.533495	3.78647e-09	2.56159e-07	KLB	klotho beta	629.403	619.683	585.96	940.533	817.628	899.637
237	ENSG00000163631	559.968	-0.691097	3.78943e-09	2.56159e-07	ALB	albumin	811.166	680.931	581.309	425.568	408.814	452.017
238	ENSG00000179958	1920.14	-0.384972	3.8019e-09	2.56159e-07	DCTPP1	dCTP pyrophosphatase 1	2182.12	2177.3	2164.8	1704.13	1581.16	1711.33
239	ENSG00000079432	2365.6	0.427932	3.76976e-09	2.56159e-07	CIC	capicua transcriptional repressor	2133.78	1824.22	2091.55	2802.98	2582.36	2758.71
240	ENSG00000130988	1109.34	0.592901	3.8289e-09	2.56903e-07	RGN	regucalcin	986.161	900.703	765.003	1313.95	1489.82	1200.4
241	ENSG00000179818	1472.45	0.444422	3.96156e-09	2.64701e-07	PCBP1-AS1	PCBP1 antisense RNA 1	1266.54	1329.44	1146.34	1659.44	1763.84	1669.12
242	ENSG00000114767	1287.17	-0.421112	4.1873e-09	2.77482e-07	RRP9	ribosomal RNA processing 9, U3 small nucleolar RNA binding protein	1480.21	1439.92	1500.94	1083.94	1073.91	1144.11
243	ENSG00000107554	3472.28	0.332261	4.17946e-09	2.77482e-07	DNMBP	dynamin binding protein	3099.64	2984.33	3137.91	3905.54	3799.93	3906.34
244	ENSG00000224877	478.215	-0.663507	4.57973e-09	3.02244e-07	NDUFAF8	NADH:ubiquinone oxidoreductase complex assembly factor 8	550.123	632.894	576.659	357.589	332.549	419.479
245	ENSG00000105677	2736.64	-0.454609	4.66553e-09	3.06649e-07	TMEM147	transmembrane protein 147	3282.37	2792.18	3416.94	2399.76	2175.32	2353.3
246	ENSG00000102287	618.549	0.656759	4.96221e-09	3.24823e-07	GABRE	gamma-aminobutyric acid type A receptor epsilon subunit	553.024	413.122	472.023	763.601	688.156	821.37
247	ENSG00000161011	20606.7	0.330386	5.01738e-09	3.27105e-07	SQSTM1	sequestosome 1	18291.4	17370.4	19110	23361.5	21765.6	23741.5
248	ENSG00000179091	6302.64	-0.299439	5.1419e-09	3.33871e-07	CYC1	cytochrome c1	6866.39	6910.19	7087.32	5566.84	5626.74	5758.38
249	ENSG00000111885	6655.03	0.367642	5.29658e-09	3.42533e-07	MAN1A1	mannosidase alpha class 1A member 1	5512.83	5754.89	6168.85	7785.94	7012.8	7694.85
250	ENSG00000167721	6970.64	-0.305477	5.34354e-09	3.44188e-07	TSR1	TSR1 ribosome maturation factor	7455.18	7986.23	7677.93	6268.98	6202.27	6233.26
251	ENSG00000102057	208.265	1.04996	5.59279e-09	3.5849e-07	KCND1	potassium voltage-gated channel subfamily D member 1	151.791	99.6778	154.628	284.022	230.568	328.9
252	ENSG00000166250	1668.13	-0.436674	5.6101e-09	3.5849e-07	CLMP	CXADR like membrane protein	1874.67	2017.57	1864.84	1330.71	1535.93	1385.07
253	ENSG00000177169	3398.03	0.403036	5.65846e-09	3.60151e-07	ULK1	unc-51 like autophagy activating kinase 1	3021.33	2631.25	3125.12	3885.99	3771.55	3952.95
254	ENSG00000068650	13108.8	0.396114	5.69356e-09	3.60958e-07	ATP11A	ATPase phospholipid transporting 11A	11559.4	10461.4	11938.9	15694.8	13559.1	15438.9
255	ENSG00000177542	741.147	-0.508719	6.27906e-09	3.96516e-07	SLC25A22	solute carrier family 25 member 22	883.677	841.857	885.915	571.77	626.966	636.693
256	ENSG00000164338	1066.31	-0.498752	7.03831e-09	4.42213e-07	UTP15	UTP15 small subunit processome component	1193.06	1394.29	1160.29	853.93	908.082	888.205
257	ENSG00000080608	1419.18	-0.468063	7.08507e-09	4.42213e-07	PUM3	pumilio RNA binding family member 3	1564.32	1736.55	1642.78	1102.57	1308.91	1159.94
258	ENSG00000137496	1671.54	0.408307	7.05949e-09	4.42213e-07	IL18BP	interleukin 18 binding protein	1403.83	1417.11	1489.31	1948.11	1792.22	1978.67
259	ENSG00000162645	312.456	0.713727	7.22871e-09	4.47708e-07	GBP2	guanylate binding protein 2	224.303	230.58	255.776	381.801	374.229	408.047
260	ENSG00000009765	3838.3	0.323437	7.21425e-09	4.47708e-07	IYD	iodotyrosine deiodinase	3388.72	3519.95	3321.6	4200.74	4321.37	4277.45
261	ENSG00000128268	2315.83	0.384978	7.42029e-09	4.57812e-07	MGAT3	beta-1,4-mannosyl-glycoprotein 4-beta-N-acetylglucosaminyltransferase	2043.87	1940.71	2040.4	2717.3	2453.77	2698.91
262	ENSG00000184481	1125.26	0.423092	8.07669e-09	4.96408e-07	FOXO4	forkhead box O4	968.758	959.549	955.672	1311.16	1261.03	1295.37
263	ENSG00000123179	2454.78	-0.373052	8.14143e-09	4.98484e-07	EBPL	EBP like	2728.38	2801.79	2782.15	1997.47	2201.92	2216.99
264	ENSG00000128165	1193.62	0.45519	8.98953e-09	5.48327e-07	ADM2	adrenomedullin 2	1000.66	963.151	1056.82	1341.89	1480.95	1318.24
265	ENSG00000137288	1083.59	-0.473449	9.20359e-09	5.59265e-07	UQCC2	ubiquinol-cytochrome c reductase complex assembly factor 2	1188.23	1309.02	1283.53	862.311	982.573	875.893
266	ENSG00000204152	887.173	-0.495392	9.24418e-09	5.59621e-07	TIMM23B	translocase of inner mitochondrial membrane 23 homolog B	990.028	1047.22	1077.75	715.178	694.363	798.505
267	ENSG00000256162	712.444	0.567621	9.34142e-09	5.63389e-07	SMLR1	small leucine rich protein 1	645.839	542.824	531.317	877.21	791.911	885.567
268	ENSG00000171992	2580.47	0.354021	1.00228e-08	5.99989e-07	SYNPO	synaptopodin	2283.64	2179.7	2332.21	2951.04	2938.85	2797.41
269	ENSG00000051596	1555.73	-0.422264	9.99971e-09	5.99989e-07	THOC3	THO complex 3	1873.71	1765.38	1705.56	1243.18	1388.73	1357.81
270	ENSG00000042753	3065.62	-0.348798	1.02413e-08	6.10802e-07	AP2S1	adaptor related protein complex 2 subunit sigma 1	3422.56	3439.48	3441.35	2711.72	2553.09	2825.55
271	ENSG00000175575	1382.39	-0.423787	1.0675e-08	6.34317e-07	PAAF1	proteasomal ATPase associated factor 1	1628.13	1651.29	1471.87	1212.45	1176.78	1153.79
272	ENSG00000023171	1729.67	0.406903	1.08557e-08	6.42681e-07	GRAMD1B	GRAM domain containing 1B	1537.25	1441.12	1482.34	2044.03	1838.33	2034.96
273	ENSG00000147400	394.114	-0.644901	1.14322e-08	6.74333e-07	CETN2	centrin 2	509.516	473.169	459.234	286.816	332.549	303.397
274	ENSG00000115884	3071.95	-0.330105	1.21599e-08	7.14636e-07	SDC1	syndecan 1	3480.57	3327.8	3456.46	2727.55	2661.28	2778.06
275	ENSG00000159210	4548.79	-0.329481	1.29188e-08	7.56477e-07	SNF8	SNF8 subunit of ESCRT-II	5118.37	5263.71	4815.57	4074.09	4104.1	3916.9
276	ENSG00000108826	2545.33	-0.338383	1.30082e-08	7.58953e-07	MRPL27	mitochondrial ribosomal protein L27	2905.31	2846.22	2775.17	2248.9	2214.34	2282.07
277	ENSG00000165269	534.254	0.568557	1.33806e-08	7.77862e-07	AQP7	aquaporin 7	443.772	455.155	391.802	621.124	640.268	653.402
278	ENSG00000197594	464.839	0.612065	1.35888e-08	7.87122e-07	ENPP1	ectonucleotide pyrophosphatase/phosphodiesterase 1	368.36	365.085	369.713	538.246	527.645	619.985
279	ENSG00000137124	1717.18	-0.40057	1.44688e-08	8.34759e-07	ALDH1B1	aldehyde dehydrogenase 1 family member B1	2086.41	1851.84	1921.81	1521.62	1474.75	1446.63
280	ENSG00000069431	1804.11	-0.385737	1.45148e-08	8.34759e-07	ABCC9	ATP binding cassette subfamily C member 9	2067.07	1983.95	2079.92	1596.11	1621.95	1475.65
281	ENSG00000182795	3158.23	0.3741	1.48151e-08	8.48997e-07	C1orf116	chromosome 1 open reading frame 116	2799.92	2570.01	2882.13	3590.79	3381.36	3725.18
282	ENSG00000188070	3734.13	0.325886	1.51052e-08	8.6255e-07	C11orf95	chromosome 11 open reading frame 95	3294.94	3229.32	3418.1	4256.61	4016.31	4189.51
283	ENSG00000244187	1551.7	-0.467915	1.53466e-08	8.73237e-07	TMEM141	transmembrane protein 141	1992.63	1782.19	1626.5	1367.03	1310.69	1231.18
284	ENSG00000178202	3611.22	-0.393666	1.5528e-08	8.80448e-07	POGLUT3	protein O-glucosyltransferase 3	4226.96	4278.94	3795.95	3184.78	3294.46	2886.23
285	ENSG00000141854	549.232	0.549109	1.60053e-08	9.04325e-07	MISP3	MISP family member 3	437.971	443.146	456.909	678.86	614.551	663.955
286	ENSG00000137070	167.638	0.914076	1.62643e-08	9.15747e-07	IL11RA	interleukin 11 receptor subunit alpha	123.754	115.29	109.286	216.043	210.171	231.285
287	ENSG00000167508	2199.52	-0.429153	1.64421e-08	9.22535e-07	MVD	mevalonate diphosphate decarboxylase	2594.96	2415.08	2562.41	1792.6	1745.22	2086.84
288	ENSG00000128059	2429.04	-0.362291	1.74425e-08	9.75268e-07	PPAT	phosphoribosyl pyrophosphate amidotransferase	2565.95	2857.03	2776.33	2131.56	2135.41	2107.95
289	ENSG00000118965	845.363	-0.510923	1.78182e-08	9.92823e-07	WDR35	WD repeat domain 35	991.962	1055.62	933.583	632.299	711.212	747.499
290	ENSG00000141068	5644.12	0.337637	1.81327e-08	1.00686e-06	KSR1	kinase suppressor of ras 1	5261.46	4712.48	4982.98	6567.9	6126.89	6213.04
291	ENSG00000171314	8090.08	-0.293704	1.8733e-08	1.03662e-06	PGAM1	phosphoglycerate mutase 1	9103.62	8651.55	8975.41	7472.12	7268.2	7069.58
292	ENSG00000115364	2219.79	-0.34862	2.00868e-08	1.10773e-06	MRPL19	mitochondrial ribosomal protein L19	2483.77	2561.6	2414.76	1980.71	1968.69	1909.2
293	ENSG00000119326	3400.23	-0.333394	2.05773e-08	1.13091e-06	CTNNAL1	catenin alpha like 1	3821.86	3936.67	3615.74	2951.97	3082.51	2992.64
294	ENSG00000138764	2266.49	0.405567	2.06477e-08	1.13092e-06	CCNG2	cyclin G2	1764.45	2111.25	1977.61	2542.23	2632.02	2571.4
295	ENSG00000169180	4200.2	-0.355442	2.11136e-08	1.15252e-06	XPO6	exportin 6	4705.53	4513.12	4926.01	3778.89	3437.23	3840.39
296	ENSG00000117592	9190.6	-0.273294	2.13374e-08	1.15689e-06	PRDX6	peroxiredoxin 6	10197.1	9914.94	10062.5	8428.48	8209.98	8330.66
297	ENSG00000275395	220.707	0.817487	2.12836e-08	1.15689e-06	FCGBP	Fc fragment of IgG binding protein	167.261	150.117	161.604	280.298	257.172	307.794
298	ENSG00000107719	1000.76	-0.483001	2.15921e-08	1.16677e-06	PALD1	phosphatase domain containing paladin 1	1130.22	1088.05	1282.37	815.75	806.1	882.049
299	ENSG00000173442	2373.53	0.345641	2.19876e-08	1.18417e-06	EHBP1L1	EH domain binding protein 1 like 1	2023.56	2071.62	2177.58	2689.37	2632.02	2647.03
300	ENSG00000157388	1008.99	0.442117	2.20613e-08	1.18418e-06	CACNA1D	calcium voltage-gated channel subunit alpha1 D	894.313	817.838	853.362	1155.65	1127.12	1205.67
301	ENSG00000153714	110.625	1.18338	2.22787e-08	1.19187e-06	LURAP1L	leucine rich adaptor protein 1 like	50.2749	80.4628	73.245	164.826	146.322	148.62
302	ENSG00000178803	1300.18	0.41274	2.29716e-08	1.22487e-06	ADORA2A-AS1	ADORA2A antisense RNA 1	1083.81	1074.84	1188.2	1517.89	1480.07	1456.3
303	ENSG00000167085	19322.8	-0.254079	2.33609e-08	1.24152e-06	PHB	prohibitin	21109.6	20887.9	21062	17532.1	17720	17625.2
304	ENSG00000166508	9810.4	-0.271472	2.34742e-08	1.24344e-06	MCM7	minichromosome maintenance complex component 7	10795.6	10759.2	10636.8	9048.67	8721.66	8900.52
305	ENSG00000121039	1784.77	0.37682	2.35827e-08	1.24509e-06	RDH10	retinol dehydrogenase 10	1553.69	1597.25	1507.92	2110.15	1989.09	1950.53
306	ENSG00000100372	906.357	-0.479654	2.38256e-08	1.2538e-06	SLC25A17	solute carrier family 25 member 17	969.725	1088.05	1110.3	794.332	749.345	726.393
307	ENSG00000173575	9387.52	0.31355	2.4353e-08	1.27738e-06	CHD2	chromodomain helicase DNA binding protein 2	7965.67	8790.86	8360.39	10364.5	10755.1	10088.6
308	ENSG00000274976	77.5544	-1.50681	2.57254e-08	1.34499e-06	NA	NA	94.7488	103.281	146.49	32.5927	32.8115	55.4029
309	ENSG00000120800	2078.56	-0.361917	2.58403e-08	1.34662e-06	UTP20	UTP20 small subunit processome component	2386.12	2321.41	2305.47	1831.71	1895.97	1730.68
310	ENSG00000169908	5571.8	-0.43131	2.59293e-08	1.3469e-06	TM4SF1	transmembrane 4 L six family member 1	5579.54	6515.08	7103.6	4713.84	4539.52	4979.22
311	ENSG00000134240	2092.18	1.1843	2.73325e-08	1.41069e-06	HMGCS2	3-hydroxy-3-methylglutaryl-CoA synthase 2	1628.13	1162.51	1044.03	3114.93	2624.04	2979.44
312	ENSG00000145860	1960.96	-0.351759	2.73068e-08	1.41069e-06	RNF145	ring finger protein 145	2177.29	2198.92	2220.6	1722.76	1771.82	1674.4
313	ENSG00000110841	2659.25	-0.329798	2.77446e-08	1.42738e-06	PPFIBP1	PPFIA binding protein 1	2899.51	3053.98	2933.29	2315.95	2377.51	2375.29
314	ENSG00000051825	607.802	-0.509495	2.79187e-08	1.43177e-06	MPHOSPH9	M-phase phosphoprotein 9	740.587	688.137	712.685	505.653	510.796	488.952
315	ENSG00000125731	1651.93	-0.452733	2.81747e-08	1.44031e-06	SH2D3A	SH2 domain containing 3A	1793.46	1793	2141.54	1384.73	1334.63	1464.22
316	ENSG00000189043	4384.92	-0.302376	2.93194e-08	1.49409e-06	NDUFA4	NDUFA4 mitochondrial complex associated	4745.17	4913.03	4871.37	3823.59	3941.82	4014.51
317	ENSG00000065057	587.785	-0.555001	2.94711e-08	1.49706e-06	NTHL1	nth like DNA glycosylase 1	761.858	635.296	699.896	491.685	485.079	452.897
318	ENSG00000130749	2525.19	0.393721	2.95637e-08	1.49706e-06	ZC3H4	zinc finger CCCH-type containing 4	2173.42	2227.74	2147.36	2805.77	3137.49	2659.34
319	ENSG00000214706	2995.17	-0.361025	3.06628e-08	1.54784e-06	IFRD2	interferon related developmental regulator 2	3214.69	3297.77	3592.49	2686.57	2502.55	2676.93
320	ENSG00000157514	258.735	0.755653	3.16743e-08	1.59307e-06	TSC22D3	TSC22 domain family member 3	199.166	178.94	198.808	354.795	297.077	323.623
321	ENSG00000204054	1779.34	0.354158	3.17565e-08	1.59307e-06	NA	NA	1585.59	1540.8	1559.07	1996.54	1976.67	2017.37
322	ENSG00000086504	1656.8	-0.40448	3.21312e-08	1.60686e-06	MRPL28	mitochondrial ribosomal protein L28	1992.63	1786.99	1881.12	1516.96	1374.54	1388.59
323	ENSG00000092421	2693.92	0.329794	3.23682e-08	1.6137e-06	SEMA6A	semaphorin 6A	2426.73	2338.22	2396.16	3015.29	3074.53	2912.61
324	ENSG00000163694	9374.95	0.265634	3.37408e-08	1.66705e-06	RBM47	RNA binding motif protein 47	8399.77	8563.88	8580.12	10284.4	10218.6	10202.9
325	ENSG00000164109	2596.59	-0.375539	3.37488e-08	1.66705e-06	MAD2L1	mitotic arrest deficient 2 like 1	2729.35	3124.84	2946.08	2211.65	2209.9	2357.7
326	ENSG00000198356	1437.26	-0.383133	3.37319e-08	1.66705e-06	GET3	guided entry of tail-anchored proteins factor 3, ATPase	1673.57	1562.42	1643.94	1269.25	1230.88	1243.49
327	ENSG00000100983	3113.51	-0.329174	3.41029e-08	1.67938e-06	GSS	glutathione synthetase	3609.16	3465.9	3325.09	2747.1	2812.92	2720.9
328	ENSG00000177830	2241.66	-0.390544	3.44861e-08	1.68793e-06	CHID1	chitinase domain containing 1	2705.17	2377.86	2544.97	1924.83	1847.2	2049.91
329	ENSG00000007080	1555.12	-0.477555	3.44139e-08	1.68793e-06	CCDC124	coiled-coil domain containing 124	1639.73	1963.53	1828.8	1326.99	1404.69	1166.98
330	ENSG00000101182	9399.53	-0.306002	3.48871e-08	1.70238e-06	PSMA7	proteasome 20S subunit alpha 7	9938.95	10942.9	10298.5	8184.5	8639.19	8393.1
331	ENSG00000065978	23206	-0.403698	3.61437e-08	1.75837e-06	YBX1	Y-box binding protein 1	24046.9	28816.5	26434.5	19250.2	21992.6	18695.4
332	ENSG00000104413	6617.54	0.285605	3.723e-08	1.80577e-06	ESRP1	epithelial splicing regulatory protein 1	6059.09	5770.5	6063.06	7329.64	7169.76	7313.18
333	ENSG00000001036	7320.72	-0.279979	3.78555e-08	1.83059e-06	FUCA2	alpha-L-fucosidase 2	7857.38	8121.94	8108.1	6743.9	6478.06	6614.93
334	ENSG00000175334	3535.22	-0.346881	3.94269e-08	1.90087e-06	BANF1	barrier to autointegration factor 1	3869.23	4250.12	3756.42	3074.89	3184.49	3076.18
335	ENSG00000178921	1935.72	-0.385649	4.02109e-08	1.93288e-06	PFAS	phosphoribosylformylglycinamidine synthase	2313.61	2118.45	2145.03	1723.69	1574.07	1739.47
336	ENSG00000103018	21143.4	-0.277342	4.31028e-08	2.06573e-06	CYB5B	cytochrome b5 type B	22266.9	23584	23659.3	19305.1	18555.4	19489.5
337	ENSG00000178401	6694.63	0.321725	4.37195e-08	2.08906e-06	DNAJC22	DnaJ heat shock protein family (Hsp40) member C22	5806.75	6038.31	6009.57	7747.76	6934.76	7630.65
338	ENSG00000179598	546.059	-0.547596	4.46382e-08	2.12665e-06	PLD6	phospholipase D family member 6	609.099	666.52	670.831	408.806	464.682	456.414
339	ENSG00000070019	2512.36	0.382962	4.5233e-08	2.14503e-06	GUCY2C	guanylate cyclase 2C	2143.45	2191.71	2207.81	2949.18	2583.24	2998.79
340	ENSG00000183971	952.35	-0.498093	4.52903e-08	2.14503e-06	NPW	neuropeptide W	1032.57	1072.44	1241.68	734.733	799.005	833.682
341	ENSG00000274979	1512.03	0.410223	4.6586e-08	2.19992e-06	NA	NA	1307.15	1401.49	1187.03	1737.66	1731.92	1706.94
342	ENSG00000166974	764.008	0.504322	4.77289e-08	2.24731e-06	MAPRE2	microtubule associated protein RP/EB family member 2	621.668	647.305	626.651	955.433	805.213	927.779
343	ENSG00000116120	3529.05	-0.305548	4.89291e-08	2.29042e-06	FARSB	phenylalanyl-tRNA synthetase subunit beta	3981.38	3933.07	3788.97	3134.49	3194.25	3142.14
344	ENSG00000176890	3467.78	-0.346402	4.88576e-08	2.29042e-06	TYMS	thymidylate synthetase	3840.23	4074.78	3732.01	3004.12	3231.49	2924.04
345	ENSG00000152056	1248.25	-0.391414	4.95253e-08	2.31161e-06	AP1S3	adaptor related protein complex 1 subunit sigma 3	1423.17	1461.54	1364.91	1090.46	1075.69	1073.76
346	ENSG00000168679	853.227	0.453403	5.17715e-08	2.40947e-06	SLC16A4	solute carrier family 16 member 4	709.649	696.543	754.539	1030.86	962.176	965.593
347	ENSG00000206530	362.606	0.6138	5.23385e-08	2.42884e-06	CFAP44	cilia and flagella associated protein 44	288.114	281.019	290.655	426.499	454.041	435.308
348	ENSG00000149476	1535.83	-0.378459	5.29727e-08	2.4512e-06	TKFC	triokinase and FMN cyclase	1828.26	1716.14	1662.54	1343.75	1329.31	1334.95
349	ENSG00000131876	2337.85	-0.399243	5.38055e-08	2.48261e-06	SNRPA1	small nuclear ribonucleoprotein polypeptide A'	2529.21	2831.81	2618.22	1983.5	2185.07	1879.3
350	ENSG00000189159	1943.76	-0.416758	5.44595e-08	2.50561e-06	JPT1	Jupiter microtubule associated homolog 1	1977.16	2356.24	2336.86	1650.12	1633.48	1708.7
351	ENSG00000123933	1358.97	0.413922	5.47806e-08	2.5132e-06	MXD4	MAX dimerization protein 4	1206.6	1090.45	1197.5	1631.5	1470.31	1557.44
352	ENSG00000111371	27025.6	0.258972	5.72732e-08	2.62009e-06	SLC38A1	solute carrier family 38 member 1	23802.2	24740.5	25278.8	29502.9	29456.8	29372.3
353	ENSG00000101197	319.371	0.684298	5.87915e-08	2.68193e-06	BIRC7	baculoviral IAP repeat containing 7	259.109	244.991	230.198	431.155	392.852	357.92
354	ENSG00000198538	1478.84	0.365757	5.90369e-08	2.68551e-06	ZNF28	zinc finger protein 28	1292.64	1312.62	1271.9	1681.79	1641.46	1672.64
355	ENSG00000125630	2654.88	-0.3287	6.03279e-08	2.73183e-06	POLR1B	RNA polymerase I subunit B	2965.25	2840.22	3062.34	2334.57	2329.62	2397.27
356	ENSG00000169992	881.817	0.4657	6.03944e-08	2.73183e-06	NLGN2	neuroligin 2	780.227	698.945	741.751	1007.58	971.931	1090.47
357	ENSG00000142599	7280.09	0.316654	6.11594e-08	2.75402e-06	RERE	arginine-glutamic acid dipeptide repeats	6367.51	6135.59	6950.13	8173.33	8062.77	7991.21
358	ENSG00000125743	4000.83	-0.350728	6.12271e-08	2.75402e-06	SNRPD2	small nuclear ribonucleoprotein D2 polypeptide	4322.67	4772.52	4360.98	3308.63	3692.63	3547.54
359	ENSG00000131238	3980.7	-0.306643	6.18332e-08	2.76583e-06	PPT1	palmitoyl-protein thioesterase 1	4532.47	4432.66	4240.07	3608.48	3593.31	3477.19
360	ENSG00000145912	1109.78	-0.408703	6.17669e-08	2.76583e-06	NHP2	NHP2 ribonucleoprotein	1217.23	1330.64	1250.98	947.983	949.761	962.076
361	ENSG00000100441	5845.7	0.315428	6.2307e-08	2.77931e-06	KHNYN	KH and NYN domain containing	5385.21	4993.5	5246.9	6610.74	6149.06	6688.8
362	ENSG00000213626	2962.05	0.344499	6.30823e-08	2.80612e-06	LBH	LBH regulator of WNT signaling pathway	2775.75	2447.51	2604.27	3274.17	3307.76	3362.87
363	ENSG00000152952	8857.02	0.394051	6.34442e-08	2.81444e-06	PLOD2	procollagen-lysine,2-oxoglutarate 5-dioxygenase 2	7995.64	7794.08	7173.36	10755.6	10544.9	8878.53
364	ENSG00000159685	588.079	-0.497235	6.40598e-08	2.83394e-06	CHCHD6	coiled-coil-helix-coiled-coil-helix domain containing 6	693.213	700.146	671.993	475.854	490.4	496.867
365	ENSG00000166794	9538.89	-0.292653	6.49357e-08	2.86482e-06	PPIB	peptidylprolyl isomerase B	10227.1	11066.6	10217.1	8530.92	8766	8425.64
366	ENSG00000111331	3327.03	0.353057	6.82988e-08	3.00496e-06	OAS3	2'-5'-oligoadenylate synthetase 3	2800.89	2941.09	3025.13	3894.37	3463.83	3836.87
367	ENSG00000261068	105.478	1.0866	7.08825e-08	3.11014e-06	NA	NA	65.7441	66.0515	70.9197	139.683	137.454	153.017
368	ENSG00000076242	1665.4	-0.364883	7.29967e-08	3.1942e-06	MLH1	mutL homolog 1	1940.42	1895.08	1788.11	1489.02	1440.16	1439.6
369	ENSG00000189423	211.042	0.818589	7.73654e-08	3.37619e-06	NA	NA	160.493	130.902	166.254	270.985	246.53	291.085
370	ENSG00000260852	288.446	0.66833	7.89852e-08	3.43757e-06	FBXL19-AS1	FBXL19 antisense RNA 1	232.038	217.37	218.572	349.208	351.172	362.317
371	ENSG00000163170	424.746	-0.633028	8.05838e-08	3.49769e-06	BOLA3	bolA family member 3	469.877	556.034	524.341	324.996	374.229	299
372	ENSG00000102900	4898.83	-0.318259	8.20667e-08	3.55247e-06	NUP93	nucleoporin 93	5596.95	5171.23	5541.04	4541.56	4171.5	4370.67
373	ENSG00000163283	3074.46	-0.42792	8.53091e-08	3.68293e-06	ALPP	alkaline phosphatase, placental	3728.07	3065.99	3785.49	2745.24	2458.21	2663.74
374	ENSG00000157764	3301.84	0.322029	8.71895e-08	3.75404e-06	BRAF	B-Raf proto-oncogene, serine/threonine kinase	2821.19	3025.16	2960.03	3703.47	3525.91	3775.31
375	ENSG00000114796	4122.23	0.305311	8.77077e-08	3.76628e-06	KLHL24	kelch like family member 24	3529.88	3839.4	3695.96	4596.51	4492.52	4579.09
376	ENSG00000105137	106.225	-1.08744	8.81077e-08	3.7734e-06	SYDE1	synapse defective Rho GTPase homolog 1	154.692	126.098	152.303	72.6352	70.9439	60.6794
377	ENSG00000127589	1521.11	-0.409817	8.97842e-08	3.83445e-06	NA	NA	1753.82	1639.28	1813.68	1311.16	1210.48	1398.26
378	ENSG00000160200	473.319	0.551557	9.00095e-08	3.83445e-06	CBS	cystathionine beta-synthase	378.028	398.711	375.526	533.59	560.457	593.602
379	ENSG00000160208	4419.37	-0.289776	9.20672e-08	3.91176e-06	RRP1B	ribosomal RNA processing 1B	4743.24	4846.98	4995.77	4029.39	3931.18	3969.66
380	ENSG00000183474	63.4794	-1.48619	9.29519e-08	3.92862e-06	GTF2H2C	GTF2H2 family member C	95.7156	80.4628	104.636	23.2805	32.8115	43.9705
381	ENSG00000073605	1399.4	0.454097	9.28602e-08	3.92862e-06	GSDMB	gasdermin B	1078.98	1286.2	1180.06	1582.14	1507.56	1761.46
382	ENSG00000117877	866.837	-0.499578	9.5536e-08	4.02727e-06	CD3EAP	CD3e molecule associated protein	1010.33	1028	1007.99	719.834	804.326	630.538
383	ENSG00000196419	19852.2	-0.252194	9.82689e-08	4.13165e-06	XRCC6	X-ray repair cross complementing 6	21240.2	22003.6	21506.1	18376.7	18223.7	17763.2
384	ENSG00000095637	7195.81	0.265112	1.00777e-07	4.22609e-06	SORBS1	sorbin and SH3 domain containing 1	6616.95	6541.5	6450.21	7951.7	7775.45	7839.07
385	ENSG00000165271	2574.5	-0.398113	1.01345e-07	4.23884e-06	NOL6	nucleolar protein 6	2946.88	2702.11	3133.26	2163.23	2091.07	2410.47
386	ENSG00000090861	25947.3	0.248461	1.06784e-07	4.45476e-06	AARS1	alanyl-tRNA synthetase 1	23778.1	23688.5	23688.4	28853	27488.1	28187.8
387	ENSG00000139190	443.393	0.626945	1.08498e-07	4.51459e-06	VAMP1	vesicle associated membrane protein 1	338.389	350.674	356.924	542.902	463.796	607.673
388	ENSG00000179532	876.725	0.597109	1.13936e-07	4.72865e-06	DNHD1	dynein heavy chain domain 1	719.317	595.665	777.792	1082.08	893.893	1191.6
389	ENSG00000079308	2863.55	0.421796	1.14711e-07	4.74856e-06	TNS1	tensin 1	2676.17	2148.48	2515.91	3510.7	3175.62	3154.45
390	ENSG00000155980	280.86	0.690403	1.18459e-07	4.89113e-06	KIF5A	kinesin family member 5A	230.104	220.972	192.995	359.451	328.115	353.523
391	ENSG00000174718	7575.61	0.321479	1.23176e-07	5.07291e-06	RESF1	retroelement silencing factor 1	6223.45	6957.03	7028.03	8403.34	8151.45	8690.34
392	ENSG00000197279	889.064	0.418901	1.25529e-07	5.15662e-06	ZNF165	zinc finger protein 165	756.057	772.202	754.539	1036.45	998.535	1016.6
393	ENSG00000132603	3586.56	-0.330777	1.26704e-07	5.19165e-06	NIP7	nucleolar pre-rRNA processing protein NIP7	3758.05	4197.27	4034.29	3293.73	3078.08	3157.96
394	ENSG00000114993	4445.77	0.278902	1.31883e-07	5.39014e-06	RTKN	rhotekin	4026.82	3955.89	4069.16	4868.42	4844.58	4909.75
395	ENSG00000134987	3154.32	-0.297493	1.33538e-07	5.44395e-06	WDR36	WD repeat domain 36	3434.16	3468.31	3533.2	2829.98	2788.09	2872.16
396	ENSG00000164904	3777.57	-0.411659	1.37444e-07	5.58903e-06	ALDH7A1	aldehyde dehydrogenase 7 family member A1	4328.47	4746.1	3864.54	3123.32	3525.02	3077.94
397	ENSG00000196876	2028.19	0.324951	1.41466e-07	5.73811e-06	SCN8A	sodium voltage-gated channel alpha subunit 8	1777.02	1808.61	1817.17	2242.38	2247.15	2276.79
398	ENSG00000164405	1184.37	-0.397061	1.42698e-07	5.77354e-06	UQCRQ	ubiquinol-cytochrome c reductase complex III subunit VII	1331.32	1366.67	1341.66	972.195	1009.18	1085.19
399	ENSG00000111696	609.696	-0.484067	1.43511e-07	5.79188e-06	NT5DC3	5'-nucleotidase domain containing 3	702.881	695.342	734.775	531.727	493.947	499.505
400	ENSG00000173281	3094.97	0.314833	1.49195e-07	6.00624e-06	PPP1R3B	protein phosphatase 1 regulatory subunit 3B	2750.62	2774.16	2750.76	3607.55	3341.46	3345.28
401	ENSG00000173327	3987.34	0.310961	1.59264e-07	6.3956e-06	MAP3K11	mitogen-activated protein kinase kinase kinase 11	3599.49	3369.83	3707.59	4440.99	4295.65	4510.5
402	ENSG00000101220	1111.28	-0.40329	1.60116e-07	6.41382e-06	C20orf27	chromosome 20 open reading frame 27	1295.54	1196.13	1304.46	946.121	994.101	931.296
403	ENSG00000143850	2405.96	0.339789	1.61449e-07	6.45115e-06	PLEKHA6	pleckstrin homology domain containing A6	2174.39	2043.99	2152.01	2815.08	2560.19	2690.12
404	ENSG00000239521	610.123	0.55415	1.65633e-07	6.60195e-06	CASTOR3	CASTOR family member 3	507.583	416.725	558.057	712.384	740.477	725.514
405	ENSG00000130294	2181.73	0.399169	1.7029e-07	6.75414e-06	KIF1A	kinesin family member 1A	1865	1728.15	2052.02	2548.75	2306.56	2589.87
406	ENSG00000103550	1477.47	-0.402545	1.70061e-07	6.75414e-06	KNOP1	lysine rich nucleolar protein 1	1635.87	1812.21	1599.76	1225.49	1356.8	1234.69
407	ENSG00000186301	1087.61	0.469562	1.71323e-07	6.77842e-06	NA	NA	988.095	940.334	806.857	1165.89	1306.25	1318.24
408	ENSG00000141522	4937.55	-0.31422	1.71759e-07	6.77901e-06	ARHGDIA	Rho GDP dissociation inhibitor alpha	5264.36	5381.4	5774.73	4412.13	4577.65	4215.02
409	ENSG00000196793	464.316	-0.641486	1.75025e-07	6.87607e-06	ZNF239	zinc finger protein 239	567.526	589.66	540.618	334.308	438.078	315.709
410	ENSG00000198796	743.926	0.47821	1.75072e-07	6.87607e-06	ALPK2	alpha kinase 2	687.412	590.861	584.797	883.729	861.968	854.787
411	ENSG00000107551	1579.51	0.369408	1.84881e-07	7.24364e-06	RASSF4	Ras association domain family member 4	1333.25	1333.04	1469.55	1811.22	1800.2	1729.8
412	ENSG00000114854	298.491	-0.667053	1.86395e-07	7.28525e-06	TNNC1	troponin C1, slow skeletal and cardiac type	329.687	368.688	401.103	240.255	219.926	231.285
413	ENSG00000213339	932.993	-0.445573	1.9208e-07	7.48926e-06	QTRT1	queuine tRNA-ribosyltransferase catalytic subunit 1	1177.59	1022	1026.59	778.501	818.515	774.761
414	ENSG00000172270	17332.6	-0.278141	1.97662e-07	7.6883e-06	BSG	basigin (Ok blood group)	18951.7	18024.9	20018	15619.4	15523.4	15858.4
415	ENSG00000107262	1811.36	-0.37058	2.00674e-07	7.7693e-06	BAG1	BCL2 associated athanogene 1	1895.94	2190.51	2043.88	1557.93	1578.5	1601.41
416	ENSG00000103876	371.007	-0.658719	2.0071e-07	7.7693e-06	FAH	fumarylacetoacetate hydrolase	448.607	465.964	448.771	235.599	326.342	300.759
417	ENSG00000173905	4346.58	0.35204	2.02625e-07	7.82465e-06	GOLIM4	golgi integral membrane protein 4	3487.34	4056.77	3915.7	4902.88	5086.68	4630.1
418	ENSG00000114999	2407.12	-0.310606	2.07746e-07	8.00319e-06	TTL	tubulin tyrosine ligase	2602.69	2675.69	2718.2	2141.81	2168.22	2136.09
419	ENSG00000065183	1459.52	-0.378335	2.09052e-07	8.03427e-06	WDR3	WD repeat domain 3	1552.72	1752.17	1646.27	1241.32	1300.93	1263.71
420	ENSG00000184292	1972.17	0.379145	2.11455e-07	8.10727e-06	TACSTD2	tumor associated calcium signal transducer 2	1572.06	1711.34	1862.51	2220.03	2177.09	2289.99
421	ENSG00000173207	3052.22	-0.361011	2.14438e-07	8.20211e-06	CKS1B	CDC28 protein kinase regulatory subunit 1B	3274.63	3465.9	3557.61	2488.22	2620.49	2906.45
422	ENSG00000125835	11244.2	-0.292917	2.17192e-07	8.28778e-06	SNRPB	small nuclear ribonucleoprotein polypeptides B and B1	11850.4	12357.6	12938.8	10385	9603.14	10330.4
423	ENSG00000131778	1674.56	-0.379367	2.20226e-07	8.38368e-06	CHD1L	chromodomain helicase DNA binding protein 1 like	1955.89	1971.94	1752.07	1436.87	1526.18	1404.42
424	ENSG00000162769	2588.89	0.314946	2.21359e-07	8.40693e-06	FLVCR1	feline leukemia virus subgroup C cellular receptor 1	2325.21	2279.38	2317.1	2947.31	2752.62	2911.73
425	ENSG00000275437	1093.66	0.410271	2.30027e-07	8.71559e-06	NA	NA	1000.66	924.721	890.566	1254.35	1198.06	1293.61
426	ENSG00000175634	1964.61	-0.352502	2.39683e-07	9.06011e-06	RPS6KB2	ribosomal protein S6 kinase B2	2255.6	2095.63	2257.8	1818.67	1656.54	1703.42
427	ENSG00000140022	588.774	0.506169	2.41282e-07	9.09923e-06	STON2	stonin 2	455.374	497.188	508.064	712.384	641.155	718.479
428	ENSG00000100714	8227.04	-0.262079	2.448e-07	9.21033e-06	MTHFD1	methylenetetrahydrofolate dehydrogenase, cyclohydrolase and formyltetrahydrofolate synthetase 1	8853.21	9243.61	8820.79	7500.05	7585.67	7358.91
429	ENSG00000100300	1209.68	-0.461175	2.62391e-07	9.84916e-06	TSPO	translocator protein	1451.2	1244.17	1507.92	1041.11	926.704	1086.95
430	ENSG00000170606	16075.6	-0.281936	2.75448e-07	1.03152e-05	HSPA4	heat shock protein family A (Hsp70) member 4	16781.2	18689	17456.7	14382.7	14856.5	14287.8
431	ENSG00000074964	1799.3	0.344784	2.78209e-07	1.03944e-05	ARHGEF10L	Rho guanine nucleotide exchange factor 10 like	1607.83	1495.17	1652.08	2024.47	2001.5	2014.73
432	ENSG00000142197	881.731	0.432783	2.8143e-07	1.04904e-05	DOP1B	DOP1 leucine zipper like protein B	765.725	696.543	788.255	1050.42	976.365	1013.08
433	ENSG00000124155	4619.22	-0.393743	2.82624e-07	1.05106e-05	PIGT	phosphatidylinositol glycan anchor biosynthesis class T	5737.14	4594.78	5402.69	4061.05	3761.8	4157.85
434	ENSG00000129103	4511.41	-0.303274	2.84576e-07	1.05588e-05	SUMF2	sulfatase modifying factor 2	5181.21	4985.09	4784.17	3899.02	4219.39	3999.56
435	ENSG00000237945	1152.34	0.414843	2.9628e-07	1.09678e-05	LINC00649	long intergenic non-protein coding RNA 649	1064.47	925.922	970.786	1360.51	1244.18	1348.14
436	ENSG00000224078	1562.05	0.380039	2.98658e-07	1.10052e-05	NA	NA	1392.23	1376.27	1303.3	1799.12	1637.03	1864.35
437	ENSG00000065427	12299.5	-0.245415	2.98376e-07	1.10052e-05	KARS1	lysyl-tRNA synthetase 1	13263.9	13605.4	13160.8	11109.5	11340.4	11317.1
438	ENSG00000227192	96.5273	1.10428	3.10667e-07	1.14216e-05	NA	NA	67.6777	60.0468	55.8057	118.265	148.095	129.273
439	ENSG00000114841	892.208	0.530908	3.20983e-07	1.17472e-05	DNAH1	dynein axonemal heavy chain 1	751.223	641.3	796.394	1050.42	927.591	1186.33
440	ENSG00000134297	679.633	0.468075	3.20587e-07	1.17472e-05	PLEKHA8P1	pleckstrin homology domain containing A8 pseudogene 1	550.123	592.062	569.683	764.532	843.345	758.052
441	ENSG00000111799	5574.37	0.414401	3.3628e-07	1.22792e-05	COL12A1	collagen type XII alpha 1 chain	5407.45	4292.15	4634.2	6866.82	6415.99	5829.61
442	ENSG00000151176	1990.93	-0.332823	3.42337e-07	1.24721e-05	PLBD2	phospholipase B domain containing 2	2303.94	2171.29	2182.23	1772.11	1699.11	1816.86
443	ENSG00000116985	481.844	0.533007	3.55858e-07	1.29e-05	BMP8B	bone morphogenetic protein 8b	417.668	362.683	399.941	600.638	565.777	544.355
444	ENSG00000198814	1273.22	0.446703	3.55883e-07	1.29e-05	GK	glycerol kinase	939.753	1200.94	1095.19	1515.1	1415.33	1473.01
445	ENSG00000165724	1386.33	-0.364825	3.56486e-07	1.29e-05	ZMYND19	zinc finger MYND-type containing 19	1516.95	1563.62	1602.09	1231.07	1151.95	1252.28
446	ENSG00000124172	4306.91	-0.293013	3.58649e-07	1.29492e-05	ATP5F1E	ATP synthase F1 subunit epsilon	4580.81	4676.45	4972.52	3774.24	3918.76	3918.65
447	ENSG00000109814	6329.63	0.33004	3.69183e-07	1.32997e-05	UGDH	UDP-glucose 6-dehydrogenase	5175.41	6083.95	5570.1	7196.48	7174.2	6777.62
448	ENSG00000113460	2444.87	-0.377117	3.70856e-07	1.33301e-05	BRIX1	biogenesis of ribosomes BRX1	2578.52	3004.74	2706.58	2047.75	2283.51	2048.15
449	ENSG00000132510	2682.99	0.359165	3.84443e-07	1.37877e-05	KDM6B	lysine demethylase 6B	2252.7	2220.53	2579.85	3063.72	2883.87	3097.29
450	ENSG00000125657	563.635	-0.618963	4.06087e-07	1.45316e-05	TNFSF9	TNF superfamily member 9	606.199	648.506	794.068	478.648	374.229	480.158
451	ENSG00000156804	71.1738	1.3128	4.21891e-07	1.50636e-05	FBXO32	F-box protein 32	29.9716	46.8365	46.5047	99.6406	113.51	90.5793
452	ENSG00000201512	132.714	-0.938865	4.25518e-07	1.51596e-05	SNORA71C	small nucleolar RNA, H/ACA box 71C	179.829	157.323	186.019	92.1909	77.1515	103.77
453	ENSG00000008382	540.638	-0.517046	4.26963e-07	1.51775e-05	MPND	MPN domain containing	699.981	595.665	612.7	434.88	432.758	467.847
454	ENSG00000113494	342.002	0.619745	4.31204e-07	1.52944e-05	PRLR	prolactin receptor	245.573	267.809	296.468	424.637	383.097	434.429
455	ENSG00000115295	127.148	0.973735	4.33394e-07	1.53383e-05	CLIP4	CAP-Gly domain containing linker protein family member 4	73.4787	103.281	81.3833	181.588	155.19	167.967
456	ENSG00000111358	1835.56	-0.373344	4.35889e-07	1.53928e-05	GTF2H3	general transcription factor IIH subunit 3	2060.3	2238.55	1917.16	1526.27	1649.44	1621.63
457	ENSG00000135924	1958.53	0.319591	4.43356e-07	1.56222e-05	DNAJB2	DnaJ heat shock protein family (Hsp40) member B2	1778.96	1723.34	1724.16	2206.99	2195.71	2122.02
458	ENSG00000101452	1749.98	-0.33219	4.50087e-07	1.58248e-05	DHX35	DEAH-box helicase 35	2028.4	1914.29	1907.86	1532.79	1571.41	1545.12
459	ENSG00000138363	8436.73	-0.263144	4.64883e-07	1.63094e-05	ATIC	5-aminoimidazole-4-carboxamide ribonucleotide formyltransferase/IMP cyclohydrolase	9303.75	9340.89	8967.28	7510.3	7951.92	7546.22
460	ENSG00000076356	926.673	0.455664	4.91798e-07	1.72161e-05	PLXNA2	plexin A2	828.569	709.754	804.532	1166.82	1004.74	1045.62
461	ENSG00000153094	2508.96	0.323898	4.93092e-07	1.7224e-05	BCL2L11	BCL2 like 11	2191.79	2209.72	2284.55	2800.18	2637.34	2930.2
462	ENSG00000100647	2425.34	0.336848	4.94976e-07	1.72524e-05	SUSD6	sushi domain containing 6	2184.06	2069.21	2176.42	2685.64	2553.09	2883.59
463	ENSG00000128050	10276.5	-0.265156	5.19467e-07	1.80669e-05	PAICS	phosphoribosylaminoimidazole carboxylase and phosphoribosylaminoimidazolesuccinocarboxamide synthase	11460.7	11515.8	10677.5	9262.86	9518.01	9224.14
464	ENSG00000184117	3586.94	-0.316371	5.27306e-07	1.83e-05	NIPSNAP1	nipsnap homolog 1	4259.83	3841.8	3831.99	3186.64	3293.57	3107.84
465	ENSG00000090273	4665.82	-0.350409	5.29939e-07	1.83518e-05	NUDC	nuclear distribution C, dynein complex regulator	4872.79	5692.44	5125.98	4019.15	4386.99	3897.55
466	ENSG00000219891	156.546	0.899572	5.3613e-07	1.85264e-05	NA	NA	100.55	105.682	122.075	170.413	207.511	233.044
467	ENSG00000137145	3248.59	0.306528	5.39588e-07	1.8554e-05	DENND4C	DENN domain containing 4C	2898.54	2848.62	2967	3652.25	3392.89	3732.22
468	ENSG00000150779	1538.49	-0.332658	5.3885e-07	1.8554e-05	TIMM8B	translocase of inner mitochondrial membrane 8 homolog B	1725.78	1712.54	1706.72	1367.03	1337.29	1381.55
469	ENSG00000004779	2298.79	-0.331862	5.41538e-07	1.8554e-05	NDUFAB1	NADH:ubiquinone oxidoreductase subunit AB1	2408.36	2654.07	2625.19	2111.08	1974.01	2020.01
470	ENSG00000077348	870.383	-0.413039	5.40495e-07	1.8554e-05	EXOSC5	exosome component 5	989.061	1050.82	942.884	733.802	760.873	744.861
471	ENSG00000186918	2763.1	0.333397	5.45751e-07	1.86587e-05	ZNF395	zinc finger protein 395	2510.84	2570.01	2254.32	3063.72	3177.4	3002.31
472	ENSG00000161981	548.681	-0.528062	5.69462e-07	1.94281e-05	SNRNP25	small nuclear ribonucleoprotein U11/U12 subunit 25	696.114	677.328	569.683	467.473	460.248	421.238
473	ENSG00000071539	1097.57	-0.380869	5.89155e-07	2.00574e-05	TRIP13	thyroid hormone receptor interactor 13	1221.1	1194.93	1309.11	941.464	944.44	974.387
474	ENSG00000262172	164.477	0.831121	5.95569e-07	2.0233e-05	NA	NA	125.687	104.482	124.4	219.768	220.813	191.712
475	ENSG00000120437	1500.15	-0.34366	6.0346e-07	2.04579e-05	ACAT2	acetyl-CoA acetyltransferase 2	1719.98	1632.07	1681.15	1321.4	1281.42	1364.85
476	ENSG00000124562	1938.33	-0.342665	6.04925e-07	2.04645e-05	SNRPC	small nuclear ribonucleoprotein polypeptide C	2179.22	2141.27	2181.07	1827.06	1694.67	1606.68
477	ENSG00000118894	514.59	-0.490384	6.11666e-07	2.06134e-05	EEF2KMT	eukaryotic elongation factor 2 lysine methyltransferase	619.734	584.856	598.748	411.6	449.607	422.997
478	ENSG00000183778	340.99	0.65724	6.11886e-07	2.06134e-05	B3GALT5	beta-1,3-galactosyltransferase 5	231.071	263.005	301.118	387.388	395.512	467.847
479	ENSG00000171202	711.315	-0.469058	6.16632e-07	2.07299e-05	TMEM126A	transmembrane protein 126A	767.659	911.511	799.881	588.532	622.532	577.773
480	ENSG00000114021	1364.25	-0.345556	6.25582e-07	2.0987e-05	NIT2	nitrilase family member 2	1502.45	1521.59	1556.75	1230.14	1180.33	1194.24
481	ENSG00000141574	111.065	0.981091	6.27724e-07	2.1015e-05	SECTM1	secreted and transmembrane 1	84.1137	68.4534	70.9197	146.202	146.322	150.379
482	ENSG00000262814	679.019	-0.451863	6.56107e-07	2.19197e-05	MRPL12	mitochondrial ribosomal protein L12	731.886	831.048	791.743	567.114	563.117	589.205
483	ENSG00000117906	3558.07	-0.321593	6.74945e-07	2.25024e-05	RCN2	reticulocalbin 2	3732.91	4269.33	3858.73	3191.29	3222.63	3073.54
484	ENSG00000130005	985.194	-0.418312	6.80602e-07	2.26441e-05	GAMT	guanidinoacetate N-methyltransferase	1227.87	1046.02	1105.65	816.681	856.647	858.305
485	ENSG00000110063	742.276	-0.429444	6.89843e-07	2.29042e-05	DCPS	decapping enzyme, scavenger	880.777	814.235	860.338	607.156	654.457	636.693
486	ENSG00000141873	624.513	-0.462207	7.072e-07	2.33841e-05	SLC39A3	solute carrier family 39 member 3	707.715	689.338	774.304	520.553	512.569	542.597
487	ENSG00000130204	9409.51	-0.248909	7.06021e-07	2.33841e-05	TOMM40	translocase of outer mitochondrial membrane 40	10067.5	10048.2	10542.6	8504.84	8576.23	8717.6
488	ENSG00000178573	679.41	0.470154	7.15321e-07	2.36041e-05	MAF	MAF bZIP transcription factor	624.569	514.001	568.52	784.088	808.76	776.52
489	ENSG00000233622	691.376	0.453478	7.27503e-07	2.3957e-05	CYP2T1P	cytochrome P450 family 2 subfamily T member 1, pseudogene	600.398	576.45	573.171	843.686	814.968	739.585
490	ENSG00000129493	825.625	0.421579	7.40744e-07	2.42959e-05	HEATR5A	HEAT repeat containing 5A	714.483	665.319	737.1	984.301	905.421	947.126
491	ENSG00000161980	709.199	-0.492671	7.40811e-07	2.42959e-05	POLR3K	RNA polymerase III subunit K	756.057	921.119	811.508	580.151	637.608	548.752
492	ENSG00000121316	1586.78	-0.363196	7.49302e-07	2.45244e-05	PLBD1	phospholipase B domain containing 1	1882.41	1824.22	1648.59	1393.11	1427.75	1344.62
493	ENSG00000247699	169.138	0.846878	7.53479e-07	2.46111e-05	NA	NA	139.223	123.697	98.8226	229.08	227.02	196.988
494	ENSG00000107185	2878.55	0.286889	7.5764e-07	2.46969e-05	RGP1	RGP1 homolog, RAB6A GEF complex partner 1	2564.02	2567.6	2648.44	3219.23	3169.42	3102.56
495	ENSG00000161013	10569.8	0.322742	7.73377e-07	2.5159e-05	MGAT4B	alpha-1,3-mannosyl-glycoprotein 4-beta-N-acetylglucosaminyltransferase B	9704.98	8704.39	9765.99	12177.6	10829.6	12236.1
496	ENSG00000134531	6981.07	-0.436307	7.85986e-07	2.54663e-05	EMP1	epithelial membrane protein 1	6948.57	7880.55	9259.09	5922.57	5397.05	6478.62
497	ENSG00000005156	1021.58	-0.381277	7.85254e-07	2.54663e-05	LIG3	DNA ligase 3	1210.46	1144.49	1111.46	880.935	898.327	883.808
498	ENSG00000185168	318.922	0.60484	7.96836e-07	2.5766e-05	NA	NA	267.81	252.197	238.337	410.668	381.323	363.197
499	ENSG00000143870	19602.8	-0.25737	7.99139e-07	2.57886e-05	PDIA6	protein disulfide isomerase family A member 6	20984.9	22488.7	20567.9	17594.5	17904.5	18076.3
500	ENSG00000197451	7541.2	-0.293822	8.06994e-07	2.59901e-05	HNRNPAB	heterogeneous nuclear ribonucleoprotein A/B	7711.39	8733.21	8477.81	6651.71	6963.14	6709.91
501	ENSG00000133265	1854	-0.356941	8.10087e-07	2.60376e-05	HSPBP1	HSPA (Hsp70) binding protein 1	2178.26	1969.54	2097.36	1668.75	1511.1	1699.02
502	ENSG00000176014	3027.05	-0.315123	8.12814e-07	2.60732e-05	TUBB6	tubulin beta 6 class V	3351.01	3166.87	3550.64	2765.73	2600.09	2727.93
503	ENSG00000035141	4274.92	-0.300829	8.31059e-07	2.65527e-05	FAM136A	family with sequence similarity 136 member A	4483.16	5051.14	4624.9	3792.86	3901.03	3796.42
504	ENSG00000233016	9200.39	0.257744	8.29542e-07	2.65527e-05	SNHG7	small nucleolar RNA host gene 7	8023.68	8645.55	8475.49	10073.9	10127.2	9856.44
505	ENSG00000131981	6294.89	-0.357986	8.3946e-07	2.6768e-05	LGALS3	galectin 3	6737.8	7479.44	7000.13	5202.73	6180.1	5169.18
506	ENSG00000108518	8810.7	-0.269564	8.44984e-07	2.68909e-05	PFN1	profilin 1	9183.86	9847.68	9864.82	7987.08	8243.68	7737.06
507	ENSG00000269834	266.117	0.674804	8.47887e-07	2.693e-05	ZNF528-AS1	ZNF528 antisense RNA 1	185.63	226.977	203.458	300.784	324.568	355.282
508	ENSG00000113161	6429.01	-0.297666	8.62946e-07	2.73544e-05	HMGCR	3-hydroxy-3-methylglutaryl-CoA reductase	6999.81	6933.01	7337.28	5762.4	5404.15	6137.41
509	ENSG00000119630	981.31	0.442628	8.70704e-07	2.75461e-05	PGF	placental growth factor	805.365	805.829	884.753	1252.49	1033.12	1106.3
510	ENSG00000100075	3281.22	-0.316652	8.81747e-07	2.78407e-05	SLC25A1	solute carrier family 25 member 1	3759.01	3378.24	3780.84	2988.29	2813.81	2967.13
511	ENSG00000160752	3627.71	-0.307981	8.94792e-07	2.81973e-05	FDPS	farnesyl diphosphate synthase	3796.72	4055.56	4190.08	3186.64	3135.72	3401.56
512	ENSG00000125166	6191.55	-0.264263	9.07881e-07	2.85539e-05	GOT2	glutamic-oxaloacetic transaminase 2	6891.52	6563.12	6815.27	5699.07	5430.75	5749.59
513	ENSG00000188818	138.891	0.90424	9.10346e-07	2.85756e-05	ZDHHC11	zinc finger DHHC-type containing 11	104.417	87.6684	97.6599	184.382	156.077	203.144
514	ENSG00000115128	5242.54	-0.322223	9.90351e-07	3.10265e-05	SF3B6	splicing factor 3b subunit 6	5424.85	6270.09	5784.03	4671	4880.94	4424.32
515	ENSG00000184203	4117.81	-0.288045	9.97533e-07	3.11304e-05	PPP1R2	protein phosphatase 1 regulatory inhibitor subunit 2	4365.21	4638.02	4580.72	3756.55	3533.89	3832.47
516	ENSG00000196116	2847.82	0.301687	9.96919e-07	3.11304e-05	TDRD7	tudor domain containing 7	2592.06	2531.58	2528.7	3314.22	3024.87	3095.53
517	ENSG00000118263	357.057	0.581207	1.00353e-06	3.12568e-05	KLF7	Kruppel like factor 7	285.213	297.832	275.541	391.113	427.437	465.208
518	ENSG00000180787	563.24	0.468012	1.00711e-06	3.1308e-05	ZFP3	ZFP3 zinc finger protein	459.242	476.772	482.487	653.717	683.722	623.502
519	ENSG00000088340	151.986	0.858678	1.02951e-06	3.19426e-05	FER1L4	fer-1 like family member 4 (pseudogene)	108.284	94.874	120.912	185.313	182.68	219.853
520	ENSG00000068976	84.0327	1.12529	1.04212e-06	3.22716e-05	PYGM	glycogen phosphorylase, muscle associated	51.2417	46.8365	60.4562	108.022	129.473	108.168
521	ENSG00000143179	2986.69	-0.296838	1.04802e-06	3.2392e-05	UCK2	uridine-cytidine kinase 2	3247.56	3331.4	3300.67	2539.44	2783.66	2717.38
522	ENSG00000175215	8334.93	0.276088	1.05913e-06	3.26727e-05	CTDSP2	CTD small phosphatase 2	7862.22	7172	7582.6	9419.3	8772.21	9201.28
523	ENSG00000164045	1557.35	-0.330507	1.06499e-06	3.27906e-05	CDC25A	cell division cycle 25A	1755.75	1687.32	1761.37	1385.66	1338.18	1415.85
524	ENSG00000124107	2037.11	-0.440562	1.08139e-06	3.32321e-05	SLPI	secretory leukocyte peptidase inhibitor	2725.48	2062.01	2247.34	1640.81	1835.67	1711.33
525	ENSG00000198944	580.617	0.519623	1.09958e-06	3.37267e-05	SOWAHA	sosondowah ankyrin repeat domain family member A	518.218	491.183	420.868	729.146	620.759	703.529
526	ENSG00000164934	2439.85	-0.336413	1.10874e-06	3.39432e-05	DCAF13	DDB1 and CUL4 associated factor 13	2654.9	2912.27	2603.1	2089.66	2287.94	2091.24
527	ENSG00000144040	1936.34	0.34547	1.11804e-06	3.41627e-05	SFXN5	sideroflexin 5	1800.23	1717.34	1597.44	2249.83	2053.83	2199.41
528	ENSG00000170919	1033.76	0.410777	1.18381e-06	3.61041e-05	NA	NA	879.81	861.072	921.956	1183.58	1080.12	1276.03
529	ENSG00000160214	1960.37	-0.337247	1.19114e-06	3.6259e-05	RRP1	ribosomal RNA processing 1	2096.08	2313	2157.82	1681.79	1828.58	1684.95
530	ENSG00000078114	1609.19	0.350901	1.2247e-06	3.72102e-05	NEBL	nebulette	1336.15	1493.97	1414.91	1875.48	1721.28	1813.35
531	ENSG00000002016	1182.04	-0.409599	1.23017e-06	3.7306e-05	RAD52	RAD52 homolog, DNA repair protein	1454.1	1216.55	1374.21	952.639	1052.63	1042.1
532	ENSG00000127831	22631	0.221597	1.26356e-06	3.82464e-05	VIL1	villin 1	20822.5	21200.1	20666.7	24561	24280.5	24255
533	ENSG00000119669	1881.62	0.319258	1.27663e-06	3.85695e-05	IRF2BPL	interferon regulatory factor 2 binding protein like	1680.34	1620.06	1721.84	2161.36	2020.13	2085.96
534	ENSG00000232112	1357.7	-0.514426	1.28895e-06	3.88687e-05	TMA7	translation machinery associated 7 homolog	1311.01	1807.41	1675.33	1096.05	1247.73	1008.68
535	ENSG00000152782	1201.38	0.35329	1.29688e-06	3.89619e-05	PANK1	pantothenate kinase 1	1065.44	1046.02	1053.33	1336.3	1308.03	1399.14
536	ENSG00000099875	6021.66	0.309131	1.29629e-06	3.89619e-05	MKNK2	MAPK interacting serine/threonine kinase 2	5135.77	5189.25	5813.09	6912.45	6327.31	6752.12
537	ENSG00000120526	2097.29	-0.311465	1.30244e-06	3.90563e-05	NUDCD1	NudC domain containing 1	2217.9	2422.29	2329.89	1856.85	1898.64	1858.2
538	ENSG00000111716	42341	-0.332073	1.31826e-06	3.94572e-05	LDHB	lactate dehydrogenase B	44969.9	52238.4	44371.3	36457.3	40234	35775.3
539	ENSG00000162241	362.799	0.560801	1.33592e-06	3.99115e-05	SLC25A45	solute carrier family 25 member 45	297.782	291.828	289.492	470.267	410.588	416.841
540	ENSG00000170430	849.17	-0.444067	1.36058e-06	4.0573e-05	MGMT	O-6-methylguanine-DNA methyltransferase	1008.4	1024.4	903.355	718.903	783.043	656.92
541	ENSG00000138413	12195.7	0.28073	1.37422e-06	4.0904e-05	IDH1	isocitrate dehydrogenase (NADP(+)) 1	10866.1	11725.9	10447.3	13706.6	13607	12820.9
542	ENSG00000141349	632.279	-0.534817	1.38872e-06	4.12593e-05	G6PC3	glucose-6-phosphatase catalytic subunit 3	868.208	626.889	747.564	518.69	515.23	517.094
543	ENSG00000054148	980.982	-0.39159	1.40463e-06	4.16552e-05	PHPT1	phosphohistidine phosphatase 1	1149.55	1028	1161.46	852.998	861.081	832.802
544	ENSG00000198055	2650.14	-0.303788	1.41356e-06	4.18429e-05	GRK6	G protein-coupled receptor kinase 6	2798.96	2920.68	3065.82	2451.9	2319.86	2343.63
545	ENSG00000230989	4844.69	-0.289954	1.42995e-06	4.22506e-05	HSBP1	heat shock factor binding protein 1	5128.04	5675.63	5187.6	4406.54	4460.6	4209.74
546	ENSG00000157992	953.397	-0.378504	1.44972e-06	4.26217e-05	KRTCAP3	keratinocyte associated protein 3	1083.81	1041.21	1107.98	827.855	853.987	805.54
547	ENSG00000124788	713.555	0.440688	1.44914e-06	4.26217e-05	ATXN1	ataxin 1	553.99	628.09	635.952	790.607	850.44	822.249
548	ENSG00000197122	6741.53	0.297392	1.45046e-06	4.26217e-05	SRC	SRC proto-oncogene, non-receptor tyrosine kinase	6120.97	5621.59	6403.7	7633.22	7102.37	7567.33
549	ENSG00000173548	2110.82	0.31358	1.46926e-06	4.30957e-05	SNX33	sorting nexin 33	1972.32	1855.45	1817.17	2415.59	2295.03	2309.33
550	ENSG00000088448	5273.14	0.282305	1.4751e-06	4.31882e-05	ANKRD10	ankyrin repeat domain 10	4558.58	4712.48	5007.4	5733.53	5617.87	6009.01
551	ENSG00000137266	1365.59	0.411274	1.48592e-06	4.3426e-05	SLC22A23	solute carrier family 22 member 23	1272.34	1074.84	1167.27	1649.19	1411.78	1618.12
552	ENSG00000177156	5427.66	-0.290078	1.48964e-06	4.3456e-05	TALDO1	transaldolase 1	5816.42	5947.04	6151.41	5063.98	5038.79	4548.31
553	ENSG00000114455	271.409	0.628838	1.49373e-06	4.34964e-05	HHLA2	HERV-H LTR-associating 2	203.033	211.365	225.548	334.308	306.832	347.367
554	ENSG00000237523	1618.41	0.330091	1.51667e-06	4.40848e-05	LINC00857	long intergenic non-protein coding RNA 857	1435.73	1388.28	1477.69	1878.27	1752.31	1778.17
555	ENSG00000224660	378.134	0.596489	1.55033e-06	4.49638e-05	SH3BP5-AS1	SH3BP5 antisense RNA 1	331.621	276.215	294.142	465.611	400.833	500.385
556	ENSG00000088756	728.011	-0.450001	1.5525e-06	4.49638e-05	ARHGAP28	Rho GTPase activating protein 28	934.919	784.212	801.044	622.987	619.872	605.035
557	ENSG00000261799	278.001	0.629296	1.56071e-06	4.50768e-05	NA	NA	242.673	202.958	208.109	352.002	324.568	337.694
558	ENSG00000125877	1225.06	-0.344227	1.562e-06	4.50768e-05	ITPA	inosine triphosphatase	1399.96	1377.47	1333.52	1096.98	1080.12	1062.33
559	ENSG00000185721	2368.39	-0.325781	1.56582e-06	4.51062e-05	DRG1	developmentally regulated GTP binding protein 1	2576.59	2841.42	2486.84	2145.53	2049.39	2110.59
560	ENSG00000163938	7225.63	-0.343143	1.57831e-06	4.5385e-05	GNL3	G protein nucleolar 3	7420.38	8804.07	8020.9	6041.76	6906.39	6160.27
561	ENSG00000272168	101.488	0.98663	1.59919e-06	4.59032e-05	NA	NA	63.8104	74.4581	66.2692	136.889	125.039	142.465
562	ENSG00000103260	720.864	-0.452719	1.63714e-06	4.69091e-05	METRN	meteorin, glial cell differentiation regulator	846.938	751.787	899.867	617.4	634.061	575.135
563	ENSG00000130724	1903.33	-0.40411	1.66184e-06	4.75321e-05	CHMP2A	charged multivesicular body protein 2A	2205.33	2222.93	2076.44	1493.68	1880.01	1541.61
564	ENSG00000124406	2769.19	-0.313135	1.7115e-06	4.88656e-05	ATP8A1	ATPase phospholipid transporting 8A1	3278.5	2999.94	2925.15	2443.52	2561.07	2406.95
565	ENSG00000254285	200.746	-0.816424	1.73106e-06	4.92495e-05	NA	NA	249.441	217.37	301.118	176.001	134.793	125.756
566	ENSG00000183864	4461.53	0.262347	1.72841e-06	4.92495e-05	TOB2	transducer of ERBB2, 2	3953.34	4059.17	4159.85	4821.86	4789.6	4985.38
567	ENSG00000142188	191.191	0.920185	1.73972e-06	4.94087e-05	TMEM50B	transmembrane protein 50B	149.858	134.505	111.611	276.573	177.36	297.241
568	ENSG00000140264	6623.73	-0.243699	1.7515e-06	4.96556e-05	SERF2	small EDRK-rich factor 2	7074.25	7240.45	7231.49	6099.5	6167.68	5928.99
569	ENSG00000143061	3039.76	0.349701	1.76726e-06	5.00143e-05	IGSF3	immunoglobulin superfamily member 3	2756.42	2428.29	2833.3	3462.28	3164.1	3594.15
570	ENSG00000172493	2954.95	0.27216	1.7773e-06	5.00507e-05	AFF1	AF4/FMR2 family member 1	2718.71	2644.46	2667.05	3270.45	3228.83	3200.18
571	ENSG00000129116	735.692	0.452216	1.77374e-06	5.00507e-05	PALLD	palladin, cytoskeletal associated protein	562.692	638.898	663.855	909.803	806.1	832.802
572	ENSG00000135372	5369.65	-0.265124	1.77787e-06	5.00507e-05	NAT10	N-acetyltransferase 10	5787.41	5981.87	5816.58	4758.54	5108.85	4764.65
573	ENSG00000153822	141.534	0.848702	1.84487e-06	5.18463e-05	KCNJ16	potassium inwardly rectifying channel subfamily J member 16	97.6493	108.084	97.6599	191.832	160.511	193.47
574	ENSG00000148468	1346.51	-0.329255	1.85214e-06	5.18695e-05	FAM171A1	family with sequence similarity 171 member A1	1508.25	1483.16	1506.75	1209.66	1200.73	1170.5
575	ENSG00000111261	2194.2	0.316088	1.85104e-06	5.18695e-05	MANSC1	MANSC domain containing 1	2002.29	1968.34	1892.74	2518.95	2290.6	2492.25
576	ENSG00000107968	1587.94	0.329105	1.87683e-06	5.24697e-05	MAP3K8	mitogen-activated protein kinase kinase kinase 8	1416.4	1413.5	1392.82	1760.01	1691.12	1853.8
577	ENSG00000182718	22768.8	-0.224026	1.90572e-06	5.3185e-05	ANXA2	annexin A2	24400.7	24517.1	24681.2	21395.7	20430.1	21187.6
578	ENSG00000124762	1049.41	0.505828	1.9344e-06	5.3892e-05	CDKN1A	cyclin dependent kinase inhibitor 1A	765.725	826.245	1011.48	1234.8	1086.33	1371.88
579	ENSG00000057704	359.494	0.546922	1.96899e-06	5.4761e-05	TMCC3	transmembrane and coiled-coil domain family 3	286.18	284.622	305.769	445.124	401.72	433.55
580	ENSG00000137502	862.805	0.426589	1.97516e-06	5.48378e-05	RAB30	RAB30, member RAS oncogene family	694.18	707.352	808.02	967.539	945.327	1054.41
581	ENSG00000101191	12491.8	0.258549	2.03497e-06	5.64012e-05	DIDO1	death inducer-obliterator 1	12037	10845.7	11240.2	13825.8	13493.5	13508.6
582	ENSG00000101361	6966.95	-0.320305	2.08063e-06	5.74688e-05	NOP56	NOP56 ribonucleoprotein	7647.58	8151.96	7412.86	5924.43	6812.39	5852.48
583	ENSG00000086544	3639.5	0.315816	2.07781e-06	5.74688e-05	ITPKC	inositol-trisphosphate 3-kinase C	3293.97	3111.63	3321.6	4194.22	3698.84	4216.78
584	ENSG00000070061	3315.9	0.304379	2.10794e-06	5.80242e-05	ELP1	elongator complex protein 1	3092.87	2846.22	2961.19	3750.96	3435.46	3808.73
585	ENSG00000251637	446.516	0.507062	2.10633e-06	5.80242e-05	NA	NA	397.365	366.286	341.81	526.14	541.834	505.661
586	ENSG00000028203	2224.18	-0.304611	2.14421e-06	5.88215e-05	VEZT	vezatin, adherens junctions transmembrane protein	2444.13	2457.12	2472.89	2061.72	2031.66	1877.54
587	ENSG00000039068	34811.2	0.230828	2.14171e-06	5.88215e-05	CDH1	cadherin 1	32816	31339.7	31939.5	38059.9	36361.4	38351.1
588	ENSG00000115221	245.512	0.665287	2.21103e-06	6.04487e-05	ITGB6	integrin subunit beta 6	178.863	210.164	181.368	279.366	293.53	329.779
589	ENSG00000265933	701.748	0.429002	2.20757e-06	6.04487e-05	LINC00668	long intergenic non-protein coding RNA 668	598.464	607.674	588.285	842.755	744.024	829.284
590	ENSG00000120725	679.192	-0.417675	2.23766e-06	6.09696e-05	SIL1	SIL1 nucleotide exchange factor	789.896	801.025	739.425	579.219	571.985	593.602
591	ENSG00000184207	1908.44	-0.410824	2.23607e-06	6.09696e-05	PGP	phosphoglycolate phosphatase	2147.32	2004.36	2383.37	1658.5	1449.92	1807.19
592	ENSG00000001167	1318.07	-0.357091	2.26808e-06	6.16941e-05	NFYA	nuclear transcription factor Y subunit alpha	1424.13	1508.38	1509.08	1232.01	1088.1	1146.75
593	ENSG00000137492	7039.62	-0.289126	2.27511e-06	6.17808e-05	THAP12	THAP domain containing 12	7334.33	8290.07	7605.85	6245.7	6620.84	6140.93
594	ENSG00000168993	769.412	-0.447398	2.31287e-06	6.26784e-05	CPLX1	complexin 1	849.839	934.329	880.102	600.638	728.061	623.502
595	ENSG00000122741	1508.9	0.346921	2.31711e-06	6.26784e-05	DCAF10	DDB1 and CUL4 associated factor 10	1344.85	1319.83	1319.57	1819.61	1600.67	1648.9
596	ENSG00000108091	10876.9	0.256236	2.32762e-06	6.26784e-05	CCDC6	coiled-coil domain containing 6	10070.4	9345.69	10322.9	11999.7	11731.5	11791.1
597	ENSG00000269906	101.037	-0.982932	2.32305e-06	6.26784e-05	NA	NA	129.554	147.715	125.563	56.8045	72.7175	73.8705
598	ENSG00000108381	129.466	0.920437	2.32734e-06	6.26784e-05	ASPA	aspartoacylase	96.6824	96.075	75.5702	153.651	155.19	199.626
599	ENSG00000186212	375.993	0.527566	2.33156e-06	6.26797e-05	SOWAHB	sosondowah ankyrin repeat domain family member B	309.384	318.248	296.468	428.362	462.909	440.585
600	ENSG00000118816	8021.78	0.232254	2.33886e-06	6.26907e-05	CCNI	cyclin I	7324.66	7465.02	7343.1	8786.07	8652.49	8559.31
601	ENSG00000247077	2910.19	-0.275598	2.33976e-06	6.26907e-05	PGAM5	PGAM family member 5, mitochondrial serine/threonine protein phosphatase	3151.85	3190.89	3219.29	2718.23	2566.39	2614.49
602	ENSG00000130598	243.845	0.699336	2.35094e-06	6.28858e-05	TNNI2	troponin I2, fast skeletal type	175.962	168.131	213.922	275.641	287.323	342.091
603	ENSG00000161547	5323.38	-0.254242	2.36797e-06	6.32362e-05	SRSF2	serine and arginine rich splicing factor 2	5816.42	5819.74	5737.52	4828.38	4704.47	5033.75
604	ENSG00000186395	1066.82	-0.4473	2.38983e-06	6.37143e-05	KRT10	keratin 10	1048.04	1339.04	1307.95	854.861	931.138	919.864
605	ENSG00000166473	303.96	0.589948	2.40841e-06	6.41027e-05	PKD1L2	polycystin 1 like 2 (gene/pseudogene)	244.607	242.589	240.662	379.938	331.663	384.303
606	ENSG00000100221	4737.01	0.28302	2.41236e-06	6.41027e-05	JOSD1	Josephin domain containing 1	4147.68	4166.05	4508.63	5355.45	4959.86	5284.38
607	ENSG00000078081	211.75	0.669574	2.46559e-06	6.54093e-05	LAMP3	lysosomal associated membrane protein 3	165.327	165.729	159.279	264.467	254.511	261.185
608	ENSG00000261490	91.4178	1.03076	2.53119e-06	6.67174e-05	NA	NA	54.1422	68.4534	58.1309	110.815	126.812	130.153
609	ENSG00000186335	48.6009	1.46007	2.52364e-06	6.67174e-05	SLC36A2	solute carrier family 36 member 2	20.3033	28.8225	29.0655	64.2542	64.7363	84.4234
610	ENSG00000090238	702.326	0.420449	2.53094e-06	6.67174e-05	YPEL3	yippee like 3	588.796	576.45	637.115	805.506	773.288	832.802
611	ENSG00000169136	1285.55	0.363067	2.53147e-06	6.67174e-05	ATF5	activating transcription factor 5	1027.73	1170.91	1177.73	1421.97	1442.82	1472.13
612	ENSG00000184992	2043.32	-0.308969	2.54375e-06	6.69315e-05	BRI3BP	BRI3 binding protein	2326.18	2314.21	2142.71	1836.37	1865.82	1774.65
613	ENSG00000146833	1934.23	0.30214	2.57638e-06	6.76795e-05	TRIM4	tripartite motif containing 4	1689.04	1802.61	1706.72	2152.98	2147.83	2106.19
614	ENSG00000141449	5394.13	0.318475	2.5861e-06	6.78242e-05	GREB1L	GREB1 like retinoic acid receptor coactivator	4728.74	4457.88	5216.67	6229.87	5627.62	6103.99
615	ENSG00000056736	2640.63	0.328092	2.5997e-06	6.807e-05	IL17RB	interleukin 17 receptor B	2316.51	2294.99	2413.6	3011.57	2680.79	3126.31
616	ENSG00000147383	654.518	-0.418384	2.63772e-06	6.89533e-05	NSDHL	NAD(P) dependent steroid dehydrogenase-like	729.952	755.389	761.515	543.833	554.249	582.17
617	ENSG00000104899	515.06	0.49475	2.64446e-06	6.90173e-05	AMH	anti-Mullerian hormone	415.734	398.711	468.535	615.537	556.909	634.935
618	ENSG00000139083	1032.3	0.375908	2.66529e-06	6.94484e-05	ETV6	ETS variant transcription factor 6	909.782	941.535	844.061	1221.76	1142.2	1134.44
619	ENSG00000112339	2697.25	-0.300284	2.67001e-06	6.9459e-05	HBS1L	HBS1 like translational GTPase	2814.43	3148.86	2969.33	2470.53	2416.53	2363.86
620	ENSG00000198873	2181.74	0.301795	2.68781e-06	6.98093e-05	GRK5	G protein-coupled receptor kinase 5	1894.01	1964.73	2005.52	2391.38	2507.87	2326.92
621	ENSG00000011478	1454.76	-0.381069	2.70534e-06	7.01514e-05	QPCTL	glutaminyl-peptide cyclotransferase like	1608.8	1532.4	1796.25	1295.33	1167.91	1327.91
622	ENSG00000233215	76.3368	1.18996	2.77711e-06	7.18968e-05	LINC01687	long intergenic non-protein coding RNA 1687	54.1422	34.8272	49.9926	122.921	109.076	87.0617
623	ENSG00000165672	7082.32	-0.287767	2.82646e-06	7.3057e-05	PRDX3	peroxiredoxin 3	8244.11	7611.54	7501.21	6472.92	5988.55	6675.61
624	ENSG00000099203	1218.47	-0.345846	2.84585e-06	7.34402e-05	TMED1	transmembrane p24 trafficking protein 1	1356.45	1321.03	1413.74	1110.95	1032.23	1076.4
625	ENSG00000105707	3896.07	0.316277	2.86877e-06	7.39134e-05	HPN	hepsin	3582.08	3261.74	3566.91	4340.42	4009.22	4616.03
626	ENSG00000261770	138.536	0.845318	2.88891e-06	7.43133e-05	NA	NA	112.152	93.6731	90.6842	181.588	162.284	190.832
627	ENSG00000140905	433.056	-0.543405	2.98904e-06	7.67664e-05	GCSH	glycine cleavage system protein H	551.09	515.202	474.348	315.684	397.286	344.729
628	ENSG00000107874	1140.93	-0.420148	3.00309e-06	7.70045e-05	CUEDC2	CUE domain containing 2	1179.53	1373.87	1366.08	918.184	1081.89	926.02
629	ENSG00000260563	318.025	0.588097	3.07386e-06	7.86938e-05	NA	NA	256.208	271.412	234.849	351.07	376.889	417.72
630	ENSG00000133639	4148.59	0.331219	3.13469e-06	7.99979e-05	BTG1	BTG anti-proliferation factor 1	3415.79	3685.68	3923.84	4799.51	4225.59	4841.16
631	ENSG00000139684	3983.9	-0.255258	3.13474e-06	7.99979e-05	ESD	esterase D	4398.08	4401.43	4206.35	3609.41	3643.85	3644.28
632	ENSG00000120158	530.906	-0.445062	3.17227e-06	8.08275e-05	RCL1	RNA terminal phosphate cyclase like 1	627.469	606.473	602.236	441.399	459.362	448.5
633	ENSG00000084774	8572.03	-0.303733	3.26324e-06	8.30142e-05	CAD	carbamoyl-phosphate synthetase 2, aspartate transcarbamylase, and dihydroorotase	10212.6	8578.29	9619.5	7714.23	7452.65	7854.9
634	ENSG00000175874	1915.8	-0.315737	3.29137e-06	8.34661e-05	CREG2	cellular repressor of E1A stimulated genes 2	2208.23	1991.15	2172.93	1741.38	1661.86	1719.25
635	ENSG00000134780	1760.32	0.40245	3.29092e-06	8.34661e-05	DAGLA	diacylglycerol lipase alpha	1558.52	1321.03	1668.36	2089.66	1841.88	2082.45
636	ENSG00000168938	1068.38	-0.399991	3.37827e-06	8.5535e-05	PPIC	peptidylprolyl isomerase C	1157.29	1351.05	1139.37	920.978	962.176	879.411
637	ENSG00000184900	3453.03	-0.277678	3.39208e-06	8.57498e-05	SUMO3	small ubiquitin like modifier 3	3782.22	3828.59	3742.47	3032.06	3300.66	3032.21
638	ENSG00000261716	916.535	0.383657	3.52504e-06	8.89714e-05	H2BC20P	H2B clustered histone 20, pseudogene	742.521	846.661	798.719	1025.27	1064.16	1021.88
639	ENSG00000214253	964.383	-0.371457	3.54196e-06	8.92585e-05	FIS1	fission, mitochondrial 1	1108.95	1127.68	1026.59	852.067	860.194	810.817
640	ENSG00000100138	3956.24	-0.321673	3.59253e-06	9.03914e-05	SNU13	small nuclear ribonucleoprotein 13	4264.66	4134.83	4787.66	3430.62	3374.27	3745.41
641	ENSG00000135709	436.97	0.555156	3.63619e-06	9.13473e-05	KIAA0513	KIAA0513	404.133	327.856	327.858	578.288	482.418	501.264
642	ENSG00000254233	327.776	0.607545	3.65855e-06	9.17658e-05	LINC02365	long intergenic non-protein coding RNA 2365	219.469	282.22	279.028	428.362	365.361	392.217
643	ENSG00000237424	1397.5	0.327702	3.67066e-06	9.19263e-05	FOXD2-AS1	FOXD2 adjacent opposite strand RNA 1	1236.57	1188.93	1292.83	1532.79	1541.26	1592.61
644	ENSG00000149182	2400.36	-0.288379	3.7498e-06	9.37624e-05	ARFGAP2	ADP ribosylation factor GTPase activating protein 2	2731.28	2619.24	2567.06	2088.73	2178.86	2216.99
645	ENSG00000179152	866.436	0.392446	3.82803e-06	9.55701e-05	TCAIM	T cell activation inhibitor, mitochondrial	783.128	764.997	698.734	1033.66	963.063	955.04
646	ENSG00000155115	752.953	-0.528887	3.83889e-06	9.5693e-05	GTF3C6	general transcription factor IIIC subunit 6	839.204	1022	808.02	570.838	723.627	554.029
647	ENSG00000137877	166.386	0.785261	3.8734e-06	9.6404e-05	SPTBN5	spectrin beta, non-erythrocytic 5	139.223	98.4768	127.888	215.112	198.643	218.973
648	ENSG00000113569	3750.86	-0.262593	3.88267e-06	9.64857e-05	NUP155	nucleoporin 155	4037.46	4032.75	4204.03	3422.24	3304.21	3504.45
649	ENSG00000266714	3957.86	0.412568	3.91876e-06	9.72323e-05	MYO15B	myosin XVB	3215.66	3098.42	3873.84	4714.77	3936.5	4907.99
650	ENSG00000148834	3409.8	-0.32235	3.94738e-06	9.77918e-05	GSTO1	glutathione S-transferase omega 1	3594.65	3895.84	3878.5	2953.83	3311.31	2824.67
651	ENSG00000125995	1775.22	-0.380756	3.96824e-06	9.81576e-05	ROMO1	reactive oxygen species modulator 1	1874.67	1928.7	2221.76	1631.5	1404.69	1589.97
652	ENSG00000236753	236.221	0.682379	3.98118e-06	9.83266e-05	MKLN1-AS	MKLN1 antisense RNA	170.161	176.538	197.645	335.24	261.606	276.135
653	ENSG00000171298	2530.48	-0.315328	4.05426e-06	9.99781e-05	GAA	glucosidase alpha, acid	2991.35	2577.21	2847.25	2201.41	2290.6	2275.04
654	ENSG00000149043	633.43	0.423413	4.10166e-06	0.000100992	SYT8	synaptotagmin 8	546.256	514.001	562.707	752.427	698.797	726.393
655	ENSG00000171227	984.291	0.383981	4.20967e-06	0.000103494	TMEM37	transmembrane protein 37	916.55	795.02	848.711	1140.75	1059.72	1144.99
656	ENSG00000105289	4978.15	0.260953	4.25213e-06	0.000104378	TJP3	tight junction protein 3	4646.56	4330.58	4608.62	5521.21	5240.98	5520.94
657	ENSG00000244879	1608.93	0.329769	4.27569e-06	0.000104797	NA	NA	1455.07	1478.35	1343.99	1713.45	1789.56	1873.15
658	ENSG00000136261	4438.92	-0.261041	4.42213e-06	0.000108221	BZW2	basic leucine zipper and W2 domains 2	4833.16	4969.48	4715.58	4116.93	4131.59	3866.77
659	ENSG00000163468	16176.4	-0.221685	4.47599e-06	0.000109207	CCT3	chaperonin containing TCP1 subunit 3	17521.8	17807.5	16920.7	15136.1	14883.1	14789.1
660	ENSG00000175602	950.289	-0.411918	4.47269e-06	0.000109207	CCDC85B	coiled-coil domain containing 85B	1024.83	1023.2	1207.96	784.088	792.798	868.858
661	ENSG00000124429	3190.49	0.284641	4.48301e-06	0.000109213	POF1B	POF1B actin binding protein	2743.85	2858.23	3029.78	3566.58	3565.82	3378.7
662	ENSG00000149328	1352.25	-0.346589	4.49609e-06	0.000109366	GLB1L2	galactosidase beta 1 like 2	1632	1463.94	1443.97	1195.69	1158.16	1219.74
663	ENSG00000166441	38016.2	-0.21632	4.52768e-06	0.000109969	RPL27A	ribosomal protein L27a	40643.4	39921.5	42018.2	34671.2	35148.3	35694.4
664	ENSG00000172340	3775	-0.300592	4.54751e-06	0.000110284	SUCLG2	succinate-CoA ligase GDP-forming beta subunit	4166.05	4338.99	3995.92	3290.94	3648.29	3209.85
665	ENSG00000116771	2753.65	-0.305816	4.58443e-06	0.000110845	AGMAT	agmatinase	3000.06	3152.46	2980.95	2592.52	2276.41	2519.51
666	ENSG00000273230	475.386	0.465941	4.57827e-06	0.000110845	NA	NA	400.265	403.515	394.128	541.039	532.079	581.291
667	ENSG00000131153	1237.2	-0.363332	4.66167e-06	0.000112544	GINS2	GINS complex subunit 2	1450.24	1419.51	1305.62	1152.85	1082.78	1012.2
668	ENSG00000102760	1940.14	-0.877443	4.69448e-06	0.000113166	RGCC	regulator of cell cycle	2282.67	2190.51	3064.66	1525.34	1174.12	1403.54
669	ENSG00000137161	1746.27	-0.330746	4.74241e-06	0.000114151	CNPY3	canopy FGF signaling regulator 3	1911.41	2004.36	1921.81	1461.09	1674.28	1504.67
670	ENSG00000165917	53.4603	1.38984	4.76701e-06	0.000114518	RAPSN	receptor associated protein of the synapse	31.9052	20.4159	36.0412	73.5665	64.7363	94.097
671	ENSG00000186174	15809.9	0.274288	4.77189e-06	0.000114518	BCL9L	BCL9 like	14588.4	13123.8	15221	17199.7	17065.5	17661.2
672	ENSG00000160172	391.044	-0.523684	4.83796e-06	0.000115931	FAM86C2P	family with sequence similarity 86, member A pseudogene	487.279	462.361	433.657	311.028	352.059	299.879
673	ENSG00000155324	646.229	0.426252	4.89533e-06	0.000116958	GRAMD2B	GRAM domain containing 2B	507.583	572.847	575.496	730.077	725.401	765.967
674	ENSG00000105254	1514.29	-0.317646	4.89272e-06	0.000116958	TBCB	tubulin folding cofactor B	1744.15	1668.1	1627.67	1350.27	1390.5	1305.05
675	ENSG00000079112	27742.5	-0.217757	4.93742e-06	0.000117789	CDH17	cadherin 17	29832.3	29245.2	30418.7	26220.4	25029.9	25708.7
676	ENSG00000117593	2392.34	-0.292138	4.97835e-06	0.000118589	DARS2	aspartyl-tRNA synthetase 2, mitochondrial	2762.22	2625.25	2512.42	2106.42	2210.79	2136.97
677	ENSG00000113369	821.899	-0.447221	5.05085e-06	0.000120139	ARRDC3	arrestin domain containing 3	1009.36	1022	812.67	726.352	700.571	660.438
678	ENSG00000116883	147.596	0.805067	5.18701e-06	0.000123195	NA	NA	100.55	111.687	110.449	198.35	161.397	203.144
679	ENSG00000197860	838.529	-0.397335	5.20832e-06	0.000123338	SGTB	small glutamine rich tetratricopeptide repeat containing beta	916.55	933.128	1010.32	777.57	708.552	685.061
680	ENSG00000272325	2638.13	-0.286054	5.2021e-06	0.000123338	NUDT3	nudix hydrolase 3	2797.02	3039.57	2861.2	2381.13	2448.45	2301.42
681	ENSG00000105197	3811.11	-0.279907	5.23451e-06	0.000123776	TIMM50	translocase of inner mitochondrial membrane 50	4146.71	4098.8	4293.55	3496.73	3224.4	3606.46
682	ENSG00000160888	3862.18	0.299579	5.2553e-06	0.000124085	IER2	immediate early response 2	3196.32	3457.5	3736.66	4285.48	4145.78	4351.33
683	ENSG00000169994	979.456	0.465279	5.39112e-06	0.000127106	MYO7B	myosin VIIB	757.99	733.772	977.762	1126.78	1070.37	1210.07
684	ENSG00000086506	161.306	-0.741564	5.39966e-06	0.000127121	HBQ1	hemoglobin subunit theta 1	196.265	187.346	222.06	121.059	123.265	117.841
685	ENSG00000140534	1371.95	-0.347954	5.48069e-06	0.00012884	TICRR	TOPBP1 interacting checkpoint and replication regulator	1587.53	1412.3	1609.06	1192.89	1171.46	1258.44
686	ENSG00000013588	18333.3	-0.333831	5.48945e-06	0.000128858	GPRC5A	G protein-coupled receptor class C group 5 member A	18911.1	19907.9	22517.6	15916.4	14975.4	17771.1
687	ENSG00000139496	5154.84	-0.261369	5.54447e-06	0.00012996	NUP58	nucleoporin 58	5508.97	5493.09	5859.6	4890.77	4532.43	4644.17
688	ENSG00000140563	798.838	0.381869	5.63983e-06	0.000132003	MCTP2	multiple C2 and transmembrane domain containing 2	671.943	715.758	694.083	941.464	893.006	876.773
689	ENSG00000099282	2797.62	-0.327709	5.68904e-06	0.000132962	TSPAN15	tetraspanin 15	2969.12	2999.94	3373.92	2488.22	2312.77	2641.75
690	ENSG00000117245	347.189	-0.579468	5.76993e-06	0.000134657	KIF17	kinesin family member 17	382.862	389.104	476.674	258.879	268.7	306.914
691	ENSG00000196656	932.024	-0.447563	5.80854e-06	0.000135162	NA	NA	971.659	1150.5	1105.65	772.913	701.458	889.964
692	ENSG00000164855	870.47	0.394048	5.81676e-06	0.000135162	TMEM184A	transmembrane protein 184A	764.758	686.936	804.532	1018.76	943.553	1004.29
693	ENSG00000166619	9004.71	0.248143	5.80478e-06	0.000135162	BLCAP	BLCAP apoptosis inducing factor	8273.12	7997.04	8425.5	10242.5	9378.78	9711.33
694	ENSG00000175592	500.76	-0.501374	5.84198e-06	0.000135357	FOSL1	FOS like 1, AP-1 transcription factor subunit	550.123	540.422	670.831	390.182	419.456	433.55
695	ENSG00000197599	110.593	0.953764	5.84142e-06	0.000135357	CCDC154	coiled-coil domain containing 154	72.5118	73.2572	80.2207	165.757	114.397	157.415
696	ENSG00000257151	171.549	0.72084	5.92563e-06	0.000137098	NA	NA	141.156	124.897	122.075	206.731	211.945	222.491
697	ENSG00000124214	21255	0.233167	5.93435e-06	0.000137103	STAU1	staufen double-stranded RNA binding protein 1	18576.6	19889.9	20159.8	22814	23399.1	22690.6
698	ENSG00000135763	1013.18	-0.369606	5.9566e-06	0.00013742	URB2	URB2 ribosome biogenesis homolog	1193.06	1108.46	1124.25	907.009	819.402	926.899
699	ENSG00000133121	882.035	0.387476	6.03422e-06	0.000139012	STARD13	StAR related lipid transfer domain containing 13	750.256	760.193	782.442	1084.87	946.214	968.231
700	ENSG00000040933	5427.07	0.39517	6.06358e-06	0.000139488	INPP4A	inositol polyphosphate-4-phosphatase type I A	4515.07	4326.98	5223.64	6286.67	5315.47	6894.58
701	ENSG00000025772	3403.6	-0.278416	6.17616e-06	0.000141875	TOMM34	translocase of outer mitochondrial membrane 34	3915.64	3762.54	3513.43	3032.06	3041.72	3156.21
702	ENSG00000136877	1534.5	-0.313292	6.18907e-06	0.000141969	FPGS	folylpolyglutamate synthase	1787.66	1634.48	1677.66	1383.79	1355.03	1368.36
703	ENSG00000164615	3056	0.321185	6.21921e-06	0.000142458	CAMLG	calcium modulating ligand	2502.14	2981.93	2670.53	3350.53	3540.1	3290.76
704	ENSG00000164292	6056.09	0.248657	6.24585e-06	0.000142865	RHOBTB3	Rho related BTB domain containing 3	5333	5648.01	5627.07	6745.76	6641.23	6341.43
705	ENSG00000062725	1610.61	0.316094	6.26954e-06	0.000143203	APPBP2	amyloid beta precursor protein binding protein 2	1495.68	1450.73	1356.78	1846.61	1766.5	1747.39
706	ENSG00000099901	5884.6	-0.355324	6.34529e-06	0.000144728	RANBP1	RAN binding protein 1	5975.94	7364.15	6479.27	4920.57	5675.51	4892.16
707	ENSG00000215788	852.199	0.392545	6.35897e-06	0.000144835	TNFRSF25	TNF receptor superfamily member 25	725.118	695.342	790.581	971.264	914.289	1016.6
708	ENSG00000023608	361.859	-0.664354	6.39306e-06	0.000145406	SNAPC1	small nuclear RNA activating complex polypeptide 1	334.521	532.015	466.21	261.673	297.964	278.773
709	ENSG00000137474	1206.41	0.410401	6.4358e-06	0.000146172	MYO7A	myosin VIIA	1116.68	913.913	1075.42	1411.73	1247.73	1473.01
710	ENSG00000197081	13548.2	0.211745	6.44491e-06	0.000146172	IGF2R	insulin like growth factor 2 receptor	12737.9	12400.9	12527.2	14619.2	14464.6	14539.3
711	ENSG00000112414	5256.71	-0.277854	6.46425e-06	0.000146329	ADGRG6	adhesion G protein-coupled receptor G6	5460.62	5756.09	6068.87	4864.7	4492.52	4897.44
712	ENSG00000167671	1824.15	-0.311843	6.47001e-06	0.000146329	UBXN6	UBX domain protein 6	2065.14	1879.47	2115.97	1656.64	1616.63	1611.08
713	ENSG00000013306	4704.69	-0.303277	6.49411e-06	0.000146669	SLC25A39	solute carrier family 25 member 39	5295.3	4729.29	5566.62	4210.98	4050.89	4375.07
714	ENSG00000120885	4712.13	-0.290627	6.5107e-06	0.000146837	CLU	clusterin	5607.58	4851.79	5093.43	4206.33	4127.16	4386.5
715	ENSG00000178980	1018.75	-0.347561	6.5522e-06	0.000147567	SELENOW	selenoprotein W	1139.89	1154.1	1128.9	870.692	877.93	940.97
716	ENSG00000113916	6159.19	0.274608	6.56579e-06	0.000147666	BCL6	BCL6 transcription repressor	5581.48	5269.71	5872.39	7006.51	6393.82	6831.26
717	ENSG00000168090	2471.76	-0.278689	6.64099e-06	0.000149149	COPS6	COP9 signalosome subunit 6	2731.28	2800.58	2597.29	2240.52	2276.41	2184.46
718	ENSG00000173599	838.874	0.424358	6.75821e-06	0.000151359	PC	pyruvate carboxylase	737.687	670.123	740.588	985.232	854.874	1044.74
719	ENSG00000140319	3958.01	-0.241495	6.75438e-06	0.000151359	SRP14	signal recognition particle 14	4275.3	4250.12	4340.05	3659.7	3625.23	3597.67
720	ENSG00000021355	3321.66	0.299412	6.77579e-06	0.000151542	SERPINB1	serpin family B member 1	3131.54	3056.38	2744.94	3755.61	3746.72	3494.78
721	ENSG00000165643	2048.34	-0.323378	6.82536e-06	0.000152228	SOHLH1	spermatogenesis and oogenesis specific basic helix-loop-helix 1	2351.32	2185.71	2292.68	1885.72	1664.52	1910.08
722	ENSG00000053254	3125.82	0.299627	6.82331e-06	0.000152228	FOXN3	forkhead box N3	2887.9	2692.5	2825.16	3580.54	3587.99	3180.83
723	ENSG00000164576	2123.9	0.330922	7.12659e-06	0.000158727	SAP30L	SAP30 like	1887.24	1850.64	1905.53	2605.56	2190.39	2304.06
724	ENSG00000087074	9979.43	-0.321595	7.15788e-06	0.000159203	PPP1R15A	protein phosphatase 1 regulatory subunit 15A	9774.59	11482.2	12007.5	8864.29	9259.95	8488.07
725	ENSG00000146909	2563.3	-0.293365	7.17897e-06	0.000159452	NOM1	nucleolar protein with MIF4G domain 1	2664.57	2853.43	2953.05	2220.03	2395.24	2293.5
726	ENSG00000116016	7875.6	0.3303	7.24292e-06	0.000160651	EPAS1	endothelial PAS domain protein 1	6539.6	6666.4	7729.09	9378.33	8035.28	8904.91
727	ENSG00000173193	2848.93	0.279833	7.26633e-06	0.000160949	PARP14	poly(ADP-ribose) polymerase family member 14	2682.94	2562.8	2472.89	3198.74	3180.95	2995.27
728	ENSG00000196352	9156.02	-0.275593	7.31533e-06	0.000161812	CD55	CD55 molecule (Cromer blood group)	9290.22	10060.2	10735.6	8342.81	8002.47	8504.78
729	ENSG00000175756	2608.23	-0.28151	7.49121e-06	0.000165475	AURKAIP1	aurora kinase A interacting protein 1	2706.14	2903.87	2977.47	2347.61	2398.79	2315.49
730	ENSG00000154059	762.262	-0.491309	7.59544e-06	0.000167547	IMPACT	impact RWD domain protein	867.241	993.175	812.67	585.738	742.25	572.496
731	ENSG00000177398	113.741	1.12571	7.63034e-06	0.000168087	UMODL1	uromodulin like 1	68.6445	49.2384	96.4973	177.863	105.529	184.676
732	ENSG00000134057	4076.96	-0.257298	7.70359e-06	0.000169469	CCNB1	cyclin B1	4313	4671.64	4335.4	3741.65	3675.78	3724.31
733	ENSG00000124587	807.559	0.404818	7.78755e-06	0.000171082	PEX6	peroxisomal biogenesis factor 6	733.82	652.109	697.571	988.025	851.326	922.502
734	ENSG00000076351	11480.9	0.278954	7.84409e-06	0.000172089	SLC46A1	solute carrier family 46 member 1	11020.8	9644.72	10454.3	13331.4	12110.1	12324.1
735	ENSG00000274020	2426.34	0.3627	7.97563e-06	0.00017471	LINC01138	long intergenic non-protein coding RNA 1138	1876.61	2149.68	2345	2895.17	2553.09	2738.49
736	ENSG00000174669	1759.15	-0.343411	7.98525e-06	0.00017471	SLC29A2	solute carrier family 29 member 2	1995.53	1790.6	2115.97	1529.06	1484.5	1639.22
737	ENSG00000106853	2688.64	0.324399	8.01709e-06	0.000175168	PTGR1	prostaglandin reductase 1	2197.59	2636.06	2332.21	2893.3	3099.36	2973.29
738	ENSG00000173391	678.24	-0.410004	8.04586e-06	0.000175559	OLR1	oxidized low density lipoprotein receptor 1	727.052	817.838	777.792	615.537	564.004	567.22
739	ENSG00000151348	3159.62	-0.254544	8.07298e-06	0.000175912	EXT2	exostosin glycosyltransferase 2	3438.03	3438.28	3436.7	2869.09	2810.26	2965.37
740	ENSG00000105447	2243.84	-0.273618	8.11745e-06	0.000176642	GRWD1	glutamate rich WD repeat containing 1	2381.29	2481.14	2506.61	2032.86	2007.71	2053.42
741	ENSG00000196756	4833.74	-0.308217	8.15396e-06	0.000177197	SNHG17	small nucleolar RNA host gene 17	5204.42	5149.62	5691.02	4273.37	3990.59	4693.42
742	ENSG00000055483	3648.75	-0.266341	8.16715e-06	0.000177245	USP36	ubiquitin specific peptidase 36	4013.29	3762.54	4177.29	3333.77	3316.63	3289
743	ENSG00000105852	404.685	-0.48216	8.34219e-06	0.0001808	PON3	paraoxonase 3	484.379	480.375	449.933	350.139	341.417	321.864
744	ENSG00000142230	9545.35	-0.236598	8.56067e-06	0.000185286	SAE1	SUMO1 activating enzyme subunit 1	9960.22	10839.7	10181	8744.17	8883.95	8663.08
745	ENSG00000114784	2033.61	-0.330744	8.63941e-06	0.000186119	EIF1B	eukaryotic translation initiation factor 1B	2031.3	2386.26	2382.21	1761.87	1812.62	1827.42
746	ENSG00000113615	6843.22	0.307755	8.64542e-06	0.000186119	SEC24A	SEC24 homolog A, COPII coat complex component	6257.29	5702.05	6387.43	8061.58	6862.05	7788.94
747	ENSG00000168300	2289.02	0.292502	8.64378e-06	0.000186119	PCMTD1	protein-L-isoaspartate (D-aspartate) O-methyltransferase domain containing 1	1974.26	2190.51	2010.17	2571.1	2540.68	2447.4
748	ENSG00000235162	3248.7	-0.307909	8.62837e-06	0.000186119	C12orf75	chromosome 12 open reading frame 75	3264	3867.02	3654.11	2826.26	2981.42	2899.42
749	ENSG00000240280	833.949	-0.38585	8.69739e-06	0.000186988	TCAM1P	testicular cell adhesion molecule 1, pseudogene	966.824	993.175	874.289	716.109	694.363	758.932
750	ENSG00000145703	3515.55	-0.292057	8.71892e-06	0.000187201	IQGAP2	IQ motif containing GTPase activating protein 2	3670.07	3990.71	3951.74	3014.36	3391.12	3075.3
751	ENSG00000075239	5276.6	-0.309397	8.85415e-06	0.000189851	ACAT1	acetyl-CoA acetyltransferase 1	5742.94	6340.95	5437.57	4731.53	5011.3	4395.3
752	ENSG00000105290	175.184	-0.689719	8.90183e-06	0.00019062	APLP1	amyloid beta precursor like protein 1	216.569	213.767	218.572	128.508	128.586	145.103
753	ENSG00000171631	897.269	0.486374	8.91873e-06	0.000190728	P2RY6	pyrimidinergic receptor P2Y6	886.578	602.87	749.889	1083.01	1047.31	1013.96
754	ENSG00000186198	678.336	0.404109	8.97232e-06	0.000191409	SLC51B	solute carrier family 51 beta subunit	578.161	604.071	569.683	815.75	776.835	725.514
755	ENSG00000124440	799.807	0.388921	8.97433e-06	0.000191409	HIF3A	hypoxia inducible factor 3 subunit alpha	714.483	661.716	701.059	895.835	855.76	969.99
756	ENSG00000138660	3012.55	0.330324	9.03342e-06	0.000192414	AP1AR	adaptor related protein complex 1 associated regulatory protein	2373.55	2948.3	2689.14	3387.78	3384.02	3292.51
757	ENSG00000156471	2474.1	-0.27922	9.15413e-06	0.000194682	PTDSS1	phosphatidylserine synthase 1	2828.93	2645.66	2662.4	2187.44	2321.64	2198.53
758	ENSG00000126602	13183.8	-0.245032	9.16405e-06	0.000194682	TRAP1	TNF receptor associated protein 1	15052.5	13482.9	14364.2	11996	11879.6	12327.6
759	ENSG00000120875	856.415	-0.494485	9.21775e-06	0.000195565	DUSP4	dual specificity phosphatase 4	887.545	930.726	1188.2	664.892	665.986	801.143
760	ENSG00000106268	253.018	-0.597552	9.41766e-06	0.000199281	NUDT1	nudix hydrolase 1	312.284	313.445	288.329	186.244	221.7	196.109
761	ENSG00000197181	539.273	0.428204	9.41084e-06	0.000199281	PIWIL2	piwi like RNA-mediated gene silencing 2	449.573	479.174	451.096	641.611	599.476	614.708
762	ENSG00000047634	2725.34	-0.328346	9.52777e-06	0.000201082	SCML1	Scm polycomb group protein like 1	2872.44	3003.54	3227.43	2495.67	2183.3	2569.64
763	ENSG00000072506	1353.81	-0.360403	9.52636e-06	0.000201082	HSD17B10	hydroxysteroid 17-beta dehydrogenase 10	1584.63	1560.02	1420.72	1188.24	1283.2	1086.07
764	ENSG00000110108	2183.42	-0.306782	9.57952e-06	0.00020191	TMEM109	transmembrane protein 109	2558.22	2218.13	2465.91	1932.28	1933.22	1992.75
765	ENSG00000167244	5992.38	0.299032	9.64059e-06	0.000202931	IGF2	insulin like growth factor 2	5041.99	5240.89	5839.83	6386.31	7062.46	6382.76
766	ENSG00000169213	7460.29	-0.26087	9.69978e-06	0.000203911	RAB3B	RAB3B, member RAS oncogene family	8643.41	7587.52	8165.07	6874.27	6808.84	6682.64
767	ENSG00000186854	284.187	-0.552305	9.72122e-06	0.000204095	TRABD2A	TraB domain containing 2A	334.521	337.463	341.81	238.393	215.492	237.441
768	ENSG00000147041	703.346	0.419237	9.76797e-06	0.000204809	SYTL5	synaptotagmin like 5	586.862	593.263	625.489	889.316	768.854	756.293
769	ENSG00000146592	456.043	0.569832	9.91033e-06	0.000207255	CREB5	cAMP responsive element binding protein 5	324.853	355.477	422.03	579.219	454.041	600.638
770	ENSG00000198720	801.275	-0.388021	9.90999e-06	0.000207255	ANKRD13B	ankyrin repeat domain 13B	913.649	832.249	978.925	692.828	697.024	692.976
771	ENSG00000141994	1819.28	-0.313561	9.97551e-06	0.000208347	DUS3L	dihydrouridine synthase 3 like	2047.73	1891.48	2108.99	1560.73	1708.86	1597.89
772	ENSG00000178904	1693.54	-0.299316	1.00056e-05	0.000208704	DPY19L3	dpy-19 like C-mannosyltransferase 3	1961.69	1788.2	1854.38	1505.78	1537.71	1513.47
773	ENSG00000164687	281.807	-0.720106	1.00377e-05	0.000209052	FABP5	fatty acid binding protein 5	302.616	415.524	334.834	186.244	269.587	182.038
774	ENSG00000041357	3924.4	-0.272567	1.00482e-05	0.000209052	PSMA4	proteasome 20S subunit alpha 4	4167.01	4594.78	4121.48	3606.62	3601.29	3455.21
775	ENSG00000131018	1001.97	0.360453	1.01041e-05	0.000209943	SYNE1	spectrin repeat containing nuclear envelope protein 1	943.621	874.282	812.67	1140.75	1133.33	1107.18
776	ENSG00000143977	2263.6	-0.329234	1.01362e-05	0.000210339	SNRPG	small nuclear ribonucleoprotein polypeptide G	2371.62	2770.56	2421.73	2022.61	2100.83	1894.25
777	ENSG00000233276	1815.25	-0.317828	1.0234e-05	0.000212095	GPX1	glutathione peroxidase 1	2046.77	1937.11	2059	1582.14	1522.63	1743.87
778	ENSG00000108187	1542.47	0.397452	1.03783e-05	0.000214809	PBLD	phenazine biosynthesis like protein domain containing	1379.66	1469.95	1144.02	1769.32	1869.37	1622.51
779	ENSG00000116679	4979.39	-0.240715	1.04889e-05	0.000216821	IVNS1ABP	influenza virus NS1A binding protein	5369.74	5574.75	5237.6	4527.6	4496.95	4669.67
780	ENSG00000170860	1339.47	-0.401316	1.05539e-05	0.000217885	LSM3	LSM3 homolog, U6 small nuclear RNA and mRNA degradation associated	1430.9	1683.71	1460.25	1146.33	1284.08	1031.55
781	ENSG00000146648	4389.68	0.293166	1.0586e-05	0.000218137	EGFR	epidermal growth factor receptor	4199.89	3575.19	4057.54	4980.17	4797.58	4727.71
782	ENSG00000198258	2055.76	-0.371837	1.05932e-05	0.000218137	UBL5	ubiquitin like 5	2018.73	2636.06	2305.47	1807.5	1785.13	1781.69
783	ENSG00000140854	1238.76	-0.318282	1.07163e-05	0.000220388	KATNB1	katanin regulatory subunit B1	1406.73	1312.62	1404.44	1107.22	1104.06	1097.5
784	ENSG00000142168	4884.06	-0.264052	1.07431e-05	0.000220659	SOD1	superoxide dismutase 1	5273.06	5690.04	5027.16	4386.98	4460.6	4466.53
785	ENSG00000148672	22683.5	-0.266731	1.0814e-05	0.000221832	GLUD1	glutamate dehydrogenase 1	27056.6	23993.5	23269.8	20932.9	20533.8	20314.4
786	ENSG00000281026	392.064	0.499458	1.11198e-05	0.000227815	N4BP2L2-IT2	N4BPL2 intronic transcript 2	300.682	343.468	331.346	484.235	428.324	464.329
787	ENSG00000007520	1115.97	-0.344906	1.1138e-05	0.000227897	TSR3	TSR3 ribosome maturation factor	1186.29	1301.82	1259.12	1000.13	1021.59	926.899
788	ENSG00000148925	2171.13	-0.270526	1.11836e-05	0.00022854	BTBD10	BTB domain containing 10	2325.21	2428.29	2369.42	2005.85	1957.16	1940.86
789	ENSG00000197345	3194.96	-0.297247	1.12001e-05	0.000228588	MRPL21	mitochondrial ribosomal protein L21	3292.04	3855.01	3423.91	2906.34	2856.38	2836.1
790	ENSG00000106665	4827.72	0.307387	1.1251e-05	0.000229335	CLIP2	CAP-Gly domain containing linker protein 2	4337.17	3933.07	4674.89	5573.36	5011.3	5436.52
791	ENSG00000138111	824.748	-0.385009	1.13355e-05	0.000230766	MFSD13A	major facilitator superfamily domain containing 13A	962.957	909.109	930.095	682.585	681.948	781.796
792	ENSG00000077232	6338.46	-0.295997	1.15661e-05	0.000235162	DNAJC10	DnaJ heat shock protein family (Hsp40) member C10	6633.38	7713.62	6614.14	5660.89	5924.7	5484.01
793	ENSG00000135624	17652.3	-0.207493	1.16519e-05	0.000236608	CCT7	chaperonin containing TCP1 subunit 7	18707.1	19374.7	18677.5	16532.9	16446.6	16175
794	ENSG00000143387	135.603	0.789242	1.18427e-05	0.000240181	CTSK	cathepsin K	91.8483	104.482	102.31	176.001	154.303	184.676
795	ENSG00000152926	357.587	0.498605	1.19423e-05	0.000241591	ZNF117	zinc finger protein 117	289.08	307.44	292.98	433.949	400.833	421.238
796	ENSG00000170827	386.232	0.5201	1.19326e-05	0.000241591	CELP	carboxyl ester lipase pseudogene	324.853	290.627	335.997	495.41	408.814	461.691
797	ENSG00000112667	978.043	-0.394202	1.19643e-05	0.000241732	DNPH1	2'-deoxynucleoside 5'-phosphate N-hydrolase 1	1105.08	1216.55	1011.48	807.369	813.194	914.587
798	ENSG00000164379	1907.11	-0.342581	1.20215e-05	0.000242451	FOXQ1	forkhead box Q1	2187.92	2113.65	2095.04	1733.93	1824.14	1487.96
799	ENSG00000162129	2910.13	-0.296147	1.20299e-05	0.000242451	CLPB	ClpB homolog, mitochondrial AAA ATPase chaperonin	3328.78	2971.12	3321.6	2757.35	2514.07	2567.88
800	ENSG00000057657	236.103	0.605298	1.22885e-05	0.000247351	PRDM1	PR/SET domain 1	176.929	205.36	180.206	278.435	277.568	298.12
801	ENSG00000205763	422.342	-0.483798	1.23553e-05	0.000248387	RP9P	RP9 pseudogene	459.242	535.618	483.649	330.583	355.606	369.353
802	ENSG00000177311	7582.28	0.262775	1.25452e-05	0.000251881	ZBTB38	zinc finger and BTB domain containing 38	7054.92	6398.59	7225.67	8556.99	8004.24	8253.27
803	ENSG00000130520	3440.76	-0.272123	1.25604e-05	0.000251881	LSM4	LSM4 homolog, U6 small nuclear RNA and mRNA degradation associated	3644.93	3715.7	3933.14	3162.43	2948.6	3239.75
804	ENSG00000151012	3888.78	0.310574	1.27335e-05	0.000255034	SLC7A11	solute carrier family 7 member 11	3098.67	3648.45	3671.55	4481.04	4151.99	4280.97
805	ENSG00000176624	3095.26	0.262501	1.27677e-05	0.000255402	MEX3C	mex-3 RNA binding family member C	2745.78	2810.19	2887.94	3528.4	3290.91	3308.34
806	ENSG00000123384	22900.4	0.356209	1.30027e-05	0.00025978	LRP1	LDL receptor related protein 1	21189.9	17341.5	21729.3	26501.6	23019.5	27620.5
807	ENSG00000135932	3186.43	0.268252	1.3108e-05	0.000261236	CAB39	calcium binding protein 39	2827.96	2917.08	2928.64	3650.39	3294.46	3500.06
808	ENSG00000132382	3068.44	-0.275453	1.31037e-05	0.000261236	MYBBP1A	MYB binding protein 1a	3205.99	3276.16	3600.63	2760.14	2763.26	2804.44
809	ENSG00000138207	8051.82	-0.24989	1.31579e-05	0.000261768	RBP4	retinol binding protein 4	8973.1	8139.95	9127.72	7340.82	7399.45	7329.89
810	ENSG00000125445	2292.64	-0.280885	1.31672e-05	0.000261768	MRPS7	mitochondrial ribosomal protein S7	2638.46	2525.57	2379.88	2077.55	2038.75	2095.64
811	ENSG00000051523	4488.97	-0.259679	1.32297e-05	0.000262362	CYBA	cytochrome b-245 alpha chain	5029.42	4884.21	4760.92	4087.13	4299.2	3872.93
812	ENSG00000108578	2057.89	-0.288586	1.32209e-05	0.000262362	BLMH	bleomycin hydrolase	2211.13	2382.66	2196.19	1854.06	1913.71	1789.6
813	ENSG00000182551	1232.02	0.503586	1.35318e-05	0.000267059	ADI1	acireductone dioxygenase 1	959.09	1084.45	1014.97	1354	1183.88	1795.76
814	ENSG00000139182	3058.47	0.308437	1.35278e-05	0.000267059	CLSTN3	calsyntenin 3	2914.98	2520.77	2760.06	3472.52	3151.68	3530.83
815	ENSG00000101670	832.408	-0.42706	1.35329e-05	0.000267059	LIPG	lipase G, endothelial type	901.08	874.282	1089.37	702.141	667.759	759.811
816	ENSG00000105676	1534.57	-0.34366	1.35038e-05	0.000267059	ARMC6	armadillo repeat containing 6	1752.85	1585.24	1810.2	1464.81	1276.99	1317.36
817	ENSG00000160299	2470.65	0.276629	1.35577e-05	0.000267222	PCNT	pericentrin	2269.14	2120.85	2312.45	2749.9	2756.17	2615.37
818	ENSG00000177889	3458.17	-0.25234	1.36017e-05	0.000267719	UBE2N	ubiquitin conjugating enzyme E2 N	3604.32	3859.81	3816.88	3218.3	3134.83	3114.87
819	ENSG00000137807	2152.69	-0.304675	1.36162e-05	0.000267719	KIF23	kinesin family member 23	2177.29	2494.35	2468.24	1907.14	1969.58	1899.53
820	ENSG00000188315	470.907	0.446893	1.36531e-05	0.000267987	C3orf62	chromosome 3 open reading frame 62	406.066	401.113	388.315	521.484	576.419	532.044
821	ENSG00000196696	479.552	0.468901	1.36921e-05	0.000267987	PDXDC2P-NPIPB14P	nuclear pore complex-interacting protein	413.801	398.711	394.128	535.452	516.117	619.105
822	ENSG00000078804	820.463	0.427497	1.36964e-05	0.000267987	TP53INP2	tumor protein p53 inducible nuclear protein 2	699.014	624.487	775.466	979.645	849.553	994.614
823	ENSG00000198026	2072.57	-0.350654	1.36857e-05	0.000267987	ZNF335	zinc finger protein 335	2470.24	2021.18	2476.38	1892.24	1759.41	1815.98
824	ENSG00000143543	2505.84	-0.281783	1.39705e-05	0.000273018	JTB	jumping translocation breakpoint	2644.26	2774.16	2832.14	2267.52	2146.05	2370.89
825	ENSG00000121060	5459.21	0.245509	1.41205e-05	0.000275615	TRIM25	tripartite motif containing 25	5086.46	4964.67	4935.32	6041.76	5609	6118.06
826	ENSG00000176978	4805.5	-0.275996	1.41392e-05	0.000275646	DPP7	dipeptidyl peptidase 7	5499.3	4800.15	5489.88	4379.53	4349.75	4314.39
827	ENSG00000106605	280.971	-0.57431	1.43193e-05	0.000278819	BLVRA	biliverdin reductase A	330.654	377.094	301.118	214.181	235.888	226.888
828	ENSG00000184220	843.674	-0.388849	1.43642e-05	0.000279356	CMSS1	cms1 ribosomal small subunit homolog	915.583	1047.22	908.005	751.495	756.439	683.302
829	ENSG00000153294	1122.3	0.358357	1.44215e-05	0.000279973	ADGRF4	adhesion G protein-coupled receptor F4	1085.74	949.941	912.655	1288.81	1263.69	1232.93
830	ENSG00000110811	1114.2	-0.327325	1.44307e-05	0.000279973	P3H3	prolyl 3-hydroxylase 3	1199.83	1265.79	1255.63	945.189	1013.61	1005.17
831	ENSG00000175063	4496.1	-0.278147	1.445e-05	0.000280011	UBE2C	ubiquitin conjugating enzyme E2 C	4741.31	4822.96	5221.32	4087.13	3815.01	4288.89
832	ENSG00000154928	70.8933	1.08978	1.46208e-05	0.00028298	EPHB1	EPH receptor B1	55.109	36.0281	44.1795	94.0533	91.3402	104.65
833	ENSG00000116560	7664	0.269644	1.47595e-05	0.000285322	SFPQ	splicing factor proline and glutamine rich	6741.67	7356.94	6752.49	8394.96	8884.83	7853.14
834	ENSG00000090581	954.148	-0.361975	1.4837e-05	0.00028579	GNPTG	N-acetylglucosamine-1-phosphate transferase subunit gamma	1083.81	1097.66	1038.22	808.3	907.195	789.711
835	ENSG00000101605	299.26	0.62575	1.48262e-05	0.00028579	MYOM1	myomesin 1	192.398	255.8	259.264	400.425	313.927	373.75
836	ENSG00000125991	12429.6	-0.223127	1.48312e-05	0.00028579	ERGIC3	ERGIC and golgi 3	13802.4	13001.3	13360.8	11841.4	11186.1	11385.7
837	ENSG00000149313	2847.03	-0.308714	1.50266e-05	0.000289095	AASDHPPT	aminoadipate-semialdehyde dehydrogenase-phosphopantetheinyl transferase	3161.52	3404.66	2885.62	2502.19	2679.02	2449.16
838	ENSG00000131242	7684.8	0.23617	1.51762e-05	0.000291626	RAB11FIP4	RAB11 family interacting protein 4	7308.23	6709.63	7151.27	8507.64	8263.19	8168.85
839	ENSG00000137409	6763.7	-0.221684	1.52188e-05	0.000292096	MTCH1	mitochondrial carrier 1	7297.59	7377.36	7172.19	6214.04	6118.91	6402.11
840	ENSG00000278989	156.905	0.731911	1.5259e-05	0.000292519	NA	NA	105.384	114.089	134.864	203.006	185.341	198.747
841	ENSG00000082153	9743.36	-0.230636	1.53689e-05	0.000294275	BZW1	basic leucine zipper and W2 domains 1	10286	11024.6	10252	9202.33	8835.17	8860.06
842	ENSG00000155959	1769.56	-0.318385	1.54173e-05	0.000294851	VBP1	VHL binding protein 1	1824.4	2119.65	1949.71	1640.81	1531.5	1551.28
843	ENSG00000174282	2632.36	0.270474	1.55999e-05	0.000297989	ZBTB4	zinc finger and BTB domain containing 4	2448.97	2269.77	2439.17	2779.69	2914.02	2942.51
844	ENSG00000184792	1106.74	0.370532	1.57136e-05	0.000299805	OSBP2	oxysterol binding protein 2	994.862	850.263	1049.84	1286.02	1236.2	1223.26
845	ENSG00000026297	828.105	-0.376292	1.58702e-05	0.000302435	RNASET2	ribonuclease T2	908.815	1017.19	881.265	705.866	746.684	708.805
846	ENSG00000134375	2266.74	-0.310316	1.59541e-05	0.000303674	TIMM17A	translocase of inner mitochondrial membrane 17A	2266.24	2685.3	2579.85	2023.54	2035.2	2010.33
847	ENSG00000108813	963.534	0.357987	1.59964e-05	0.00030412	DLX4	distal-less homeobox 4	920.417	797.422	813.833	1070.9	1095.2	1083.43
848	ENSG00000091640	821.001	-0.379403	1.6385e-05	0.00031114	SPAG7	sperm associated antigen 7	958.123	868.277	957.998	695.622	767.081	678.905
849	ENSG00000255947	75.5128	1.03507	1.64374e-05	0.000311769	NA	NA	41.5734	52.8412	54.6431	108.022	92.227	103.77
850	ENSG00000100600	2830.63	-0.251261	1.6469e-05	0.000312001	LGMN	legumain	3052.26	3072	3105.35	2635.36	2506.09	2612.73
851	ENSG00000241388	932.866	0.381352	1.6547e-05	0.00031311	HNF1A-AS1	HNF1A antisense RNA 1	874.009	797.422	758.027	1000.13	1143.97	1023.63
852	ENSG00000273002	175.248	0.680839	1.6738e-05	0.000316111	NA	NA	147.924	132.103	123.238	223.493	208.398	216.335
853	ENSG00000136141	3205.22	-0.316353	1.67583e-05	0.000316111	LRCH1	leucine rich repeats and calponin homology domain containing 1	3241.76	3473.11	3952.9	2802.98	2799.62	2960.98
854	ENSG00000103356	1428.32	-0.312726	1.67645e-05	0.000316111	EARS2	glutamyl-tRNA synthetase 2, mitochondrial	1613.63	1490.36	1642.78	1278.57	1316.9	1227.66
855	ENSG00000035687	3056.56	-0.31675	1.69529e-05	0.00031928	ADSS2	adenylosuccinate synthase 2	3264.97	3656.85	3251.84	2611.14	2981.42	2573.16
856	ENSG00000197265	1350.18	-0.322622	1.69722e-05	0.00031928	GTF2E2	general transcription factor IIE subunit 2	1462.81	1587.64	1452.11	1152.85	1267.23	1178.41
857	ENSG00000129354	3339.7	-0.240431	1.70239e-05	0.000319879	AP1M2	adaptor related protein complex 1 subunit mu 2	3557.91	3703.69	3591.33	3044.16	3080.74	3060.35
858	ENSG00000164163	5931.68	-0.232595	1.7069e-05	0.000320352	ABCE1	ATP binding cassette subfamily E member 1	6197.34	6680.81	6350.22	5379.66	5487.51	5494.56
859	ENSG00000154518	7663.86	-0.219474	1.71299e-05	0.000321121	ATP5MC3	ATP synthase membrane subunit c locus 3	8257.65	8288.87	8190.65	7032.58	6903.73	7309.66
860	ENSG00000163286	6170.27	-0.320627	1.72909e-05	0.000323386	ALPG	alkaline phosphatase, germ cell	6598.58	6216.05	7745.36	5306.1	5408.58	5746.95
861	ENSG00000155629	551.651	0.418134	1.72761e-05	0.000323386	PIK3AP1	phosphoinositide-3-kinase adaptor protein 1	481.479	487.58	447.608	617.4	611.004	664.835
862	ENSG00000225138	1116.93	0.352335	1.75468e-05	0.000327791	NA	NA	1018.07	1015.99	909.168	1185.44	1235.31	1337.58
863	ENSG00000176018	1331.97	0.317706	1.76992e-05	0.000329848	LYSMD3	LysM domain containing 3	1135.05	1227.36	1196.33	1549.55	1471.2	1412.33
864	ENSG00000214783	48.7888	1.32287	1.77183e-05	0.000329848	POLR2J4	RNA polymerase II subunit J4, pseudogene	35.7725	22.8178	24.415	75.4289	75.3779	58.9205
865	ENSG00000134146	455.83	-0.548865	1.77175e-05	0.000329848	DPH6	diphthamine biosynthesis 6	524.019	619.683	481.324	348.277	435.418	326.261
866	ENSG00000101856	5414.32	-0.245861	1.77958e-05	0.000330643	PGRMC1	progesterone receptor membrane component 1	5595.98	5901.4	6128.16	4955.03	4814.43	5090.91
867	ENSG00000107957	1340.2	0.313045	1.78021e-05	0.000330643	SH3PXD2A	SH3 and PX domains 2A	1238.5	1170.91	1175.41	1534.65	1410.9	1510.83
868	ENSG00000138735	191.473	0.693559	1.79255e-05	0.000332552	PDE5A	phosphodiesterase 5A	146.957	144.112	147.653	277.504	203.964	228.647
869	ENSG00000101442	1061.17	-0.342377	1.82244e-05	0.000337707	ACTR5	actin related protein 5	1183.39	1149.3	1226.56	973.126	867.289	967.352
870	ENSG00000108602	246.396	-0.5676	1.8247e-05	0.000337737	ALDH3A1	aldehyde dehydrogenase 3 family member A1	304.55	295.43	282.516	202.075	190.662	203.144
871	ENSG00000157741	2021.54	0.268638	1.84687e-05	0.000341223	UBN2	ubinuclein 2	1831.17	1818.22	1852.05	2264.73	2152.26	2210.84
872	ENSG00000105701	5439.14	-0.242011	1.84777e-05	0.000341223	FKBP8	FKBP prolyl isomerase 8	5945.97	5824.54	5911.91	4931.75	5249.85	4770.8
873	ENSG00000100297	2042.78	-0.330532	1.87479e-05	0.000345817	MCM5	minichromosome maintenance complex component 5	2506.98	2066.81	2250.83	1873.62	1833.9	1724.52
874	ENSG00000149806	8500.73	-0.244138	1.88152e-05	0.000346661	FAU	FAU ubiquitin like and ribosomal protein S30 fusion	8843.54	8967.4	9845.05	7905.14	7798.5	7644.72
875	ENSG00000119285	4770.5	-0.228465	1.88985e-05	0.000347797	HEATR1	HEAT repeat containing 1	5060.36	5076.36	5306.19	4410.26	4369.26	4400.57
876	ENSG00000157933	2381.21	0.305223	1.89333e-05	0.00034804	SKI	SKI proto-oncogene	2059.34	2047.6	2284.55	2675.4	2451.11	2769.26
877	ENSG00000213853	3211.68	-0.272207	1.90641e-05	0.000350045	EMP2	epithelial membrane protein 2	3634.29	3354.22	3551.8	2832.77	2810.26	3086.73
878	ENSG00000138640	820.918	0.364168	1.90966e-05	0.000350241	FAM13A	family with sequence similarity 13 member A	743.488	694.142	715.01	931.221	969.271	872.376
879	ENSG00000197457	1283.73	-0.333742	1.91194e-05	0.000350261	STMN3	stathmin 3	1529.52	1315.03	1448.62	1100.7	1168.8	1139.72
880	ENSG00000050344	3682.91	-0.267247	1.92837e-05	0.000352869	NFE2L3	nuclear factor, erythroid 2 like 3	3757.08	4095.2	4219.14	3335.63	3252.78	3437.62
881	ENSG00000196449	541.856	-0.507881	1.93514e-05	0.000353707	YRDC	yrdC N6-threonylcarbamoyltransferase domain containing	587.829	562.038	759.19	477.716	410.588	453.776
882	ENSG00000178826	1118.01	0.330602	1.95674e-05	0.000357249	TMEM139	transmembrane protein 139	996.796	943.936	1030.08	1302.78	1193.63	1240.85
883	ENSG00000104964	3842.39	-0.263236	1.96126e-05	0.000357669	TLE5	TLE family member 5, transcriptional modulator	4344.91	4075.98	4154.04	3324.46	3700.61	3454.33
884	ENSG00000166902	1916.64	-0.292523	2.00347e-05	0.000364954	MRPL16	mitochondrial ribosomal protein L16	2003.26	2204.92	2124.1	1743.25	1781.58	1642.74
885	ENSG00000103351	310.086	-0.566606	2.00953e-05	0.000365643	CLUAP1	clusterin associated protein 1	408.967	365.085	335.997	231.874	285.549	233.044
886	ENSG00000148634	2656.04	0.297951	2.01725e-05	0.000366634	HERC4	HECT and RLD domain containing E3 ubiquitin protein ligase 4	2338.75	2613.24	2197.35	2937.07	2958.36	2891.5
887	ENSG00000099800	2192.17	-0.316967	2.02918e-05	0.000368387	TIMM13	translocase of inner mitochondrial membrane 13	2473.14	2281.78	2540.32	2026.34	1774.48	2056.94
888	ENSG00000118680	13778.2	-0.242168	2.04415e-05	0.000370687	MYL12B	myosin light chain 12B	14358.3	14722.3	15716.3	12933.7	11971.8	12966.9
889	ENSG00000148399	1261.87	-0.318098	2.05381e-05	0.000372018	DPH7	diphthamide biosynthesis 7	1390.29	1424.31	1387	1116.53	1060.61	1192.48
890	ENSG00000160584	5847.12	0.260134	2.06328e-05	0.000373315	SIK3	SIK family kinase 3	5496.4	4952.66	5513.14	6523.2	6093.19	6504.12
891	ENSG00000229719	428.667	0.457234	2.06772e-05	0.000373697	NA	NA	372.227	361.482	349.948	465.611	524.985	497.747
892	ENSG00000130779	4190.65	0.259634	2.09123e-05	0.000377523	CLIP1	CAP-Gly domain containing linker protein 1	3658.46	3933.07	3854.08	4521.08	4817.09	4360.12
893	ENSG00000134463	1340.77	-0.332588	2.15999e-05	0.0003895	ECHDC3	enoyl-CoA hydratase domain containing 3	1607.83	1389.48	1484.66	1225.49	1125.35	1211.83
894	ENSG00000148362	689.805	-0.40159	2.18061e-05	0.000392779	PAXX	PAXX non-homologous end joining factor	820.834	738.576	795.231	614.606	629.627	539.958
895	ENSG00000141447	1438.48	-0.293835	2.22249e-05	0.000399875	OSBPL1A	oxysterol binding protein like 1A	1550.79	1608.05	1595.11	1294.4	1333.74	1248.76
896	ENSG00000152601	8615.2	0.25436	2.22498e-05	0.000399875	MBNL1	muscleblind like splicing regulator 1	7481.29	7740.04	8353.41	9622.31	8883.95	9610.2
897	ENSG00000112773	5093.02	-0.229707	2.22893e-05	0.000400138	TENT5A	terminal nucleotidyltransferase 5A	5491.56	5341.77	5659.63	4589.99	4692.94	4782.24
898	ENSG00000196267	211.841	0.637816	2.23336e-05	0.000400488	ZNF836	zinc finger protein 836	192.398	151.318	152.303	268.192	246.53	260.306
899	ENSG00000130584	1282.79	0.33145	2.27534e-05	0.000407561	ZBTB46	zinc finger and BTB domain containing 46	1124.42	1101.26	1182.38	1521.62	1320.44	1446.63
900	ENSG00000110104	2961.21	-0.306432	2.29938e-05	0.00041141	CCDC86	coiled-coil domain containing 86	3256.26	2993.94	3572.73	2790.87	2546.88	2606.57
901	ENSG00000076555	1150.13	0.339451	2.30196e-05	0.000411415	ACACB	acetyl-CoA carboxylase beta	1075.11	1040.01	930.095	1242.25	1336.41	1276.9
902	ENSG00000133131	1475.04	-0.304282	2.32636e-05	0.000414952	MORC4	MORC family CW-type zinc finger 4	1589.46	1734.15	1567.21	1338.16	1341.73	1279.54
903	ENSG00000100353	11097.8	-0.212901	2.3269e-05	0.000414952	EIF3D	eukaryotic translation initiation factor 3 subunit D	11988.6	11736.8	12019.1	10561.9	10351.6	9928.55
904	ENSG00000064651	3443.18	-0.250242	2.35603e-05	0.000419322	SLC12A2	solute carrier family 12 member 2	3681.67	3750.53	3791.3	3204.33	3245.68	2985.6
905	ENSG00000127804	3848.88	-0.243777	2.35662e-05	0.000419322	METTL16	methyltransferase like 16	4036.49	4301.76	4183.1	3528.4	3415.95	3627.57
906	ENSG00000186834	4745.91	0.276356	2.37086e-05	0.00042139	HEXIM1	HEXIM P-TEFb complex subunit 1	4226.96	4370.21	4281.92	4980.17	5692.36	4923.82
907	ENSG00000182534	1024.14	-0.33032	2.3853e-05	0.00042349	MXRA7	matrix remodeling associated 7	1085.74	1161.31	1176.57	918.184	873.496	929.537
908	ENSG00000169567	6132.19	-0.22712	2.42273e-05	0.000429661	HINT1	histidine triad nucleotide binding protein 1	6409.08	6737.26	6696.68	5731.67	5465.34	5753.11
909	ENSG00000106780	435.014	0.442806	2.4731e-05	0.000438112	MEGF9	multiple EGF like domains 9	381.896	351.875	372.038	487.029	500.154	517.094
910	ENSG00000112695	2941.49	-0.272959	2.49009e-05	0.000440637	COX7A2	cytochrome c oxidase subunit 7A2	3060.97	3348.21	3249.52	2619.52	2555.75	2814.99
911	ENSG00000182158	4951.23	0.228009	2.51398e-05	0.000444375	CREB3L2	cAMP responsive element binding protein 3 like 2	4648.49	4487.9	4544.68	5411.33	5443.17	5171.82
912	ENSG00000086548	8232.51	-0.328138	2.52143e-05	0.000445204	CEACAM6	CEA cell adhesion molecule 6	8418.14	8819.68	10257.8	7458.15	6603.99	7837.31
913	ENSG00000197461	2294.17	0.265674	2.55359e-05	0.000450389	PDGFA	platelet derived growth factor subunit A	2110.58	2142.47	1997.38	2459.35	2582.36	2472.9
914	ENSG00000106266	1590.48	-0.302207	2.57372e-05	0.000453442	SNX8	sorting nexin 8	1782.82	1713.74	1771.83	1521.62	1412.67	1340.22
915	ENSG00000115234	2470.12	-0.289768	2.59357e-05	0.000456439	SNX17	sorting nexin 17	2926.58	2687.7	2535.67	2224.69	2294.15	2151.92
916	ENSG00000143815	5632.58	-0.243684	2.60736e-05	0.000457518	LBR	lamin B receptor	6027.18	6461.04	5834.02	5185.97	5266.7	5020.56
917	ENSG00000136881	177.195	0.706603	2.60822e-05	0.000457518	BAAT	bile acid-CoA:amino acid N-acyltransferase	125.687	128.5	149.978	246.774	185.341	226.888
918	ENSG00000150593	5466.57	0.327851	2.60779e-05	0.000457518	PDCD4	programmed cell death 4	4471.56	5500.29	4574.9	6120.92	6469.19	5662.53
919	ENSG00000143515	587.478	0.411213	2.61549e-05	0.000458295	ATP8B2	ATPase phospholipid transporting 8B2	549.156	457.557	504.576	668.617	674.854	670.111
920	ENSG00000154920	1066.83	-0.361912	2.62323e-05	0.000459151	EME1	essential meiotic structure-specific endonuclease 1	1250.1	1264.59	1084.72	904.216	1002.08	895.24
921	ENSG00000205084	183.159	-0.647368	2.64458e-05	0.000462384	TMEM231	transmembrane protein 231	226.237	232.982	211.597	132.233	156.077	139.826
922	ENSG00000105281	21437.3	0.195089	2.715e-05	0.000474183	SLC1A5	solute carrier family 1 member 5	19829.6	19726.6	20414.4	23044	22651.5	22957.9
923	ENSG00000077616	3135.8	-0.295304	2.73499e-05	0.000476639	NAALAD2	N-acetylated alpha-linked acidic dipeptidase 2	3661.36	3439.48	3264.63	2734.06	3055.91	2659.34
924	ENSG00000142552	187.458	0.699389	2.73309e-05	0.000476639	RCN3	reticulocalbin 3	155.659	164.528	108.124	233.736	227.02	235.682
925	ENSG00000143368	3135.19	-0.254524	2.77019e-05	0.000482253	SF3B4	splicing factor 3b subunit 4	3296.87	3357.82	3579.7	2798.32	2831.55	2946.91
926	ENSG00000197858	1577.02	-0.351474	2.77776e-05	0.000483048	GPAA1	glycosylphosphatidylinositol anchor attachment 1	1989.72	1566.02	1746.25	1383.79	1372.76	1403.54
927	ENSG00000010818	194.58	0.698938	2.85992e-05	0.0004968	HIVEP2	HIVEP zinc finger 2	140.19	121.295	183.694	241.186	220.813	260.306
928	ENSG00000130638	2321.52	-0.271093	2.89476e-05	0.000502309	ATXN10	ataxin 10	2592.06	2479.93	2543.81	2214.44	1995.3	2103.55
929	ENSG00000139289	5035.22	-0.285557	2.89903e-05	0.00050251	PHLDA1	pleckstrin homology like domain family A member 1	4951.11	5696.04	5951.44	4595.58	4503.16	4514.02
930	ENSG00000116133	6660.77	-0.256113	2.91263e-05	0.000504323	DHCR24	24-dehydrocholesterol reductase	7777.14	6743.26	7228	6147.92	5931.79	6136.53
931	ENSG00000153048	2589.17	0.289882	2.95408e-05	0.00051095	CARHSP1	calcium regulated heat stable protein 1	2438.33	2190.51	2358.95	2959.42	2646.21	2941.63
932	ENSG00000079246	13520.4	-0.206456	2.98223e-05	0.000515266	XRCC5	X-ray repair cross complementing 5	14531.4	14835.2	14092.1	12573.3	12793.8	12296.8
933	ENSG00000135365	1427.47	0.295221	2.9944e-05	0.000516261	PHF21A	PHD finger protein 21A	1310.05	1251.38	1283.53	1573.76	1637.03	1509.07
934	ENSG00000151465	5010.23	-0.244726	2.99199e-05	0.000516261	CDC123	cell division cycle 123	5433.55	5723.67	5145.75	4527.6	4708.9	4521.93
935	ENSG00000169710	13415.9	-0.34328	3.00774e-05	0.000518006	FASN	fatty acid synthase	15799.8	12731.1	16481.3	11769.7	11006.9	12706.6
936	ENSG00000136305	495.774	0.464802	3.03047e-05	0.000521364	CIDEB	cell death inducing DFFA like effector b	419.602	397.51	432.494	582.013	502.815	640.211
937	ENSG00000153395	344.944	-0.633148	3.10869e-05	0.000534136	LPCAT1	lysophosphatidylcholine acyltransferase 1	466.976	483.978	306.931	273.779	292.643	245.356
938	ENSG00000176974	2127.33	-0.275713	3.11134e-05	0.000534136	SHMT1	serine hydroxymethyltransferase 1	2360.99	2412.68	2215.95	1949.98	1982.88	1841.49
939	ENSG00000180329	1979.74	-0.323447	3.11868e-05	0.000534826	CCDC43	coiled-coil domain containing 43	2072.87	2375.45	2155.49	1702.27	1919.92	1652.41
940	ENSG00000113356	302.072	-0.529164	3.1511e-05	0.00053981	POLR3G	RNA polymerase III subunit G	321.953	389.104	360.412	238.393	262.492	240.079
941	ENSG00000186951	3225.63	0.325075	3.18023e-05	0.000544222	PPARA	peroxisome proliferator activated receptor alpha	3083.2	2525.57	2979.79	3791	3329.04	3645.16
942	ENSG00000168646	1612.01	-0.29094	3.21704e-05	0.000549936	AXIN2	axin 2	1676.47	1784.59	1862.51	1424.77	1437.5	1486.2
943	ENSG00000169660	943.772	0.338771	3.24007e-05	0.000553286	HEXD	hexosaminidase D	889.478	809.432	799.881	1058.8	1023.37	1081.68
944	ENSG00000130935	2047.88	-0.262555	3.2677e-05	0.000557413	NOL11	nucleolar protein 11	2285.57	2155.68	2258.97	1862.44	1830.35	1894.25
945	ENSG00000248015	113.041	0.805291	3.30744e-05	0.000563594	NA	NA	87.0142	81.6637	77.8954	148.995	151.643	131.032
946	ENSG00000162923	7340.95	0.213247	3.32246e-05	0.000565048	WDR26	WD repeat domain 26	6603.41	6876.57	6919.9	7919.1	7732.88	7993.85
947	ENSG00000163251	7264.83	0.27403	3.32299e-05	0.000565048	FZD5	frizzled class receptor 5	6475.79	6088.75	7166.38	7961.01	7596.31	8300.76
948	ENSG00000198648	661.958	-0.398116	3.34036e-05	0.000567403	STK39	serine/threonine kinase 39	727.052	787.815	744.076	532.658	630.514	549.632
949	ENSG00000156860	4062.68	0.263777	3.38225e-05	0.000573913	FBRS	fibrosin	3672.97	3428.68	3974.99	4437.27	4372.8	4489.39
950	ENSG00000171204	3120.35	-0.252155	3.41781e-05	0.000579337	TMEM126B	transmembrane protein 126B	3264.97	3594.4	3319.28	2862.57	2836.87	2844.01
951	ENSG00000131931	462.755	-0.42449	3.42692e-05	0.00058027	THAP1	THAP domain containing 1	530.787	501.992	558.057	404.15	391.965	389.579
952	ENSG00000099219	2071.59	-0.273986	3.45136e-05	0.000583795	ERMP1	endoplasmic reticulum metallopeptidase 1	2346.48	2212.13	2243.85	1784.22	1883.56	1959.33
953	ENSG00000110042	7386.48	0.210706	3.50084e-05	0.000591542	DTX4	deltex E3 ubiquitin ligase 4	6997.87	6635.18	6909.44	7963.8	7904.03	7908.54
954	ENSG00000101346	13046.7	0.219776	3.51442e-05	0.000593214	POFUT1	protein O-fucosyltransferase 1	12682.8	11573.4	11905.2	14071.7	14248.2	13798.8
955	ENSG00000183891	857.147	0.343133	3.53188e-05	0.000595538	TTC32	tetratricopeptide repeat domain 32	756.057	798.623	712.685	941.464	977.252	956.799
956	ENSG00000137491	18750.4	0.235701	3.56066e-05	0.000599763	SLCO2B1	solute carrier organic anion transporter family member 2B1	17924	16126.2	17613.7	20790.4	19407.6	20640.7
957	ENSG00000260220	34.5135	1.46248	3.56989e-05	0.000600063	CCDC187	coiled-coil domain containing 187	17.4028	19.215	18.6019	51.2172	47.0003	53.6441
958	ENSG00000140263	4133.17	-0.286727	3.56648e-05	0.000600063	SORD	sorbitol dehydrogenase	4965.61	4539.54	4120.32	3618.72	3778.65	3776.19
959	ENSG00000088881	547.467	0.404208	3.62118e-05	0.000608048	EBF4	EBF family member 4	484.379	435.94	492.95	604.362	626.08	641.091
960	ENSG00000185825	6269.09	-0.250067	3.62661e-05	0.000608325	BCAP31	B cell receptor associated protein 31	6347.2	7289.69	6798.99	5744.7	5785.47	5648.46
961	ENSG00000153234	161.891	0.697955	3.64754e-05	0.000610209	NR4A2	nuclear receptor subfamily 4 group A member 2	110.218	120.094	140.677	204.869	181.794	213.697
962	ENSG00000114316	1466.43	-0.281999	3.6492e-05	0.000610209	USP4	ubiquitin specific peptidase 4	1637.8	1623.67	1566.05	1307.43	1356.8	1306.8
963	ENSG00000185627	5163.46	-0.224521	3.64209e-05	0.000610209	PSMD13	proteasome 26S subunit, non-ATPase 13	5587.28	5700.85	5405.01	4852.59	4623.77	4811.26
964	ENSG00000158552	652.276	-0.402092	3.66379e-05	0.000612012	ZFAND2B	zinc finger AN1-type containing 2B	662.275	757.791	809.182	555.008	556.023	573.376
965	ENSG00000104341	7055.38	-0.214716	3.69864e-05	0.000617194	LAPTM4B	lysosomal protein transmembrane 4 beta	7464.85	7416.99	7856.98	6545.55	6448.8	6599.1
966	ENSG00000131584	2429.81	0.329508	3.72329e-05	0.000620664	ACAP3	ArfGAP with coiled-coil, ankyrin repeat and PH domains 3	2356.15	1933.51	2168.28	2714.51	2505.21	2901.18
967	ENSG00000173692	4197.06	-0.260874	3.757e-05	0.000625636	PSMD1	proteasome 26S subunit, non-ATPase 1	4455.13	4944.26	4328.43	3797.52	3908.12	3748.93
968	ENSG00000273079	463.882	-0.431603	3.77265e-05	0.000627594	GRIN2B	glutamate ionotropic receptor NMDA type subunit 2B	540.455	494.786	562.707	400.425	375.116	409.805
969	ENSG00000275835	295.95	-0.599427	3.79847e-05	0.000631237	TUBGCP5	tubulin gamma complex associated protein 5	296.815	423.931	349.948	241.186	255.398	208.42
970	ENSG00000118137	80682.7	-0.250771	3.89371e-05	0.000646396	APOA1	apolipoprotein A1	88064.2	84829.4	90137.8	76434.6	67026	77604.5
971	ENSG00000158615	6136.73	0.256578	3.9267e-05	0.00065067	PPP1R15B	protein phosphatase 1 regulatory subunit 15B	5216.02	5589.16	5974.7	6763.46	6400.91	6876.11
972	ENSG00000273599	45.1455	1.33442	3.92754e-05	0.00065067	NA	NA	18.3697	27.6215	31.3907	71.704	51.4343	70.3529
973	ENSG00000116584	2735.51	0.246363	3.96482e-05	0.000656171	ARHGEF2	Rho/Rac guanine nucleotide exchange factor 2	2526.31	2403.07	2577.53	2937.07	3016	2953.06
974	ENSG00000129422	3526.53	0.226413	3.98453e-05	0.000658097	MTUS1	microtubule associated scaffold protein 1	3259.17	3230.52	3261.14	3846.87	3728.99	3832.47
975	ENSG00000110013	4664.67	-0.229363	3.98463e-05	0.000658097	SIAE	sialic acid acetylesterase	5267.26	4965.87	4869.05	4269.65	4296.54	4319.67
976	ENSG00000161249	4352.09	-0.270589	4.0084e-05	0.000661345	DMKN	dermokine	4583.71	5108.79	4586.53	3711.85	4155.54	3966.14
977	ENSG00000132967	940.989	-0.393943	4.05683e-05	0.00066865	NA	NA	990.028	1161.31	1055.66	837.168	888.572	713.202
978	ENSG00000180817	11019.8	-0.264627	4.07531e-05	0.00067101	PPA1	inorganic pyrophosphatase 1	11406.6	13284.8	11393.7	9843.01	10253.2	9937.34
979	ENSG00000184205	2210.32	0.254455	4.094e-05	0.000673397	TSPYL2	TSPY like 2	2001.33	2060.81	1985.75	2476.12	2386.37	2351.54
980	ENSG00000139343	1569.14	-0.393743	4.11329e-05	0.00067588	SNRPF	small nuclear ribonucleoprotein polypeptide F	1657.14	2001.96	1688.12	1273.91	1561.65	1232.05
981	ENSG00000173702	5491.57	0.323539	4.12037e-05	0.000676355	MUC13	mucin 13, cell surface associated	4511.2	4777.33	5348.04	6511.1	5392.62	6409.15
982	ENSG00000110092	16499.8	-0.211603	4.15233e-05	0.000680907	CCND1	cyclin D1	17817.6	17448.4	17856.7	15061.6	16044.8	14769.7
983	ENSG00000145494	1880.33	-0.307896	4.17386e-05	0.000683163	NDUFS6	NADH:ubiquinone oxidoreductase subunit S6	1926.88	2269.77	2046.21	1619.39	1761.18	1658.57
984	ENSG00000070159	3363.41	0.245128	4.17458e-05	0.000683163	PTPN3	protein tyrosine phosphatase non-receptor type 3	3064.83	2999.94	3170.46	3598.24	3532.12	3814.88
985	ENSG00000169429	49.5633	-1.30675	4.19524e-05	0.000685847	CXCL8	C-X-C motif chemokine ligand 8	48.3412	66.0515	97.6599	27.9366	27.4907	29.9
986	ENSG00000124787	200.297	-0.612114	4.20531e-05	0.000686796	RPP40	ribonuclease P/MRP subunit p40	258.142	243.79	224.385	143.408	167.605	164.45
987	ENSG00000114698	869.616	0.340846	4.22262e-05	0.000688924	PLSCR4	phospholipid scramblase 4	782.161	715.758	803.369	998.269	967.497	950.643
988	ENSG00000083720	180.312	-0.64525	4.25514e-05	0.000693527	OXCT1	3-oxoacid CoA-transferase 1	223.336	241.388	195.32	131.302	143.661	146.862
989	ENSG00000173272	2280.42	-0.288608	4.289e-05	0.000698192	MZT2A	mitotic spindle organizing protein 2A	2414.16	2490.74	2619.38	2002.13	2220.54	1935.58
990	ENSG00000152558	27597.7	-0.225687	4.29243e-05	0.000698192	TMEM123	transmembrane protein 123	27824.2	30886.9	30547.8	25176.5	26185.4	24965.6
991	ENSG00000163191	3492.53	-0.32266	4.29783e-05	0.000698366	S100A11	S100 calcium binding protein A11	3848.93	3447.89	4347.03	3263	2922.89	3125.43
992	ENSG00000138092	1773.89	-0.26432	4.37163e-05	0.000707745	CENPO	centromere protein O	1908.51	1901.08	1998.54	1610.08	1622.84	1602.29
993	ENSG00000162927	484.56	0.438668	4.36631e-05	0.000707745	PUS10	pseudouridine synthase 10	446.673	422.73	363.9	555.008	580.853	538.199
994	ENSG00000164818	1976.26	-0.343325	4.36926e-05	0.000707745	DNAAF5	dynein axonemal assembly factor 5	2412.23	1887.87	2328.72	1762.8	1710.63	1755.3
995	ENSG00000167995	212.464	0.607474	4.37677e-05	0.000707745	BEST1	bestrophin 1	145.99	171.734	188.344	265.398	246.53	256.788
996	ENSG00000269069	96.343	0.851969	4.37753e-05	0.000707745	NA	NA	73.4787	64.8506	67.4319	128.508	128.586	115.203
997	ENSG00000089916	3574.41	0.260472	4.38462e-05	0.000707877	GPATCH2L	G-patch domain containing 2 like	3148.95	3183.68	3426.24	3909.27	3683.76	4094.54
998	ENSG00000167861	1050.45	0.363474	4.38714e-05	0.000707877	HID1	HID1 domain containing	932.019	831.048	992.876	1164.03	1102.29	1280.42
999	ENSG00000166987	1941.53	0.320961	4.39761e-05	0.000708855	MBD6	methyl-CpG binding domain protein 6	1838.9	1505.97	1832.29	2168.81	2142.5	2160.71
1000	ENSG00000171219	2469.6	0.291066	4.4192e-05	0.000711623	CDC42BPG	CDC42 binding protein kinase gamma	2360.99	2072.82	2227.58	2897.96	2567.28	2691
1001	ENSG00000133056	1916.81	0.293537	4.43138e-05	0.000712695	PIK3C2B	phosphatidylinositol-4-phosphate 3-kinase catalytic subunit type 2 beta	1834.07	1608.05	1723	2158.57	1999.73	2177.42
1002	ENSG00000166226	8531.91	-0.241308	4.4347e-05	0.000712695	CCT2	chaperonin containing TCP1 subunit 2	9040.77	9796.04	8895.19	8234.79	7639.77	7584.92
1003	ENSG00000164062	6000.95	-0.219689	4.50664e-05	0.000723534	APEH	acylaminoacyl-peptide hydrolase	6573.44	6283.3	6512.99	5601.29	5681.72	5352.97
1004	ENSG00000117650	1934	0.316316	4.52781e-05	0.000725954	NEK2	NIMA related kinase 2	1530.48	1809.81	1831.12	2184.64	2051.16	2196.77
1005	ENSG00000134107	2251.64	0.351217	4.53073e-05	0.000725954	BHLHE40	basic helix-loop-helix family member e40	2119.28	1811.01	2004.35	2675.4	2710.06	2189.73
1006	ENSG00000088256	4733.14	0.239344	4.55208e-05	0.00072865	GNA11	G protein subunit alpha 11	4185.38	4214.09	4626.06	5143.13	5064.51	5165.66
1007	ENSG00000121769	618.346	-0.371685	4.56029e-05	0.000729238	FABP3	fatty acid binding protein 3	709.649	662.917	719.661	546.627	540.06	531.164
1008	ENSG00000196141	9735.12	0.202769	4.57019e-05	0.000730096	SPATS2L	spermatogenesis associated serine rich 2 like	9065.91	8949.38	9140.51	10665.3	10451.8	10137.8
1009	ENSG00000130821	688.845	0.425857	4.61043e-05	0.00073523	SLC6A8	solute carrier family 6 member 8	658.407	540.422	562.707	881.866	732.495	757.173
1010	ENSG00000205581	8395.97	-0.306569	4.61145e-05	0.00073523	HMGN1	high mobility group nucleosome binding domain 1	8650.18	10266.8	8939.37	7004.64	8266.73	7248.1
1011	ENSG00000115350	1135.03	-0.335411	4.61821e-05	0.000735579	POLE4	DNA polymerase epsilon 4, accessory subunit	1155.36	1319.83	1325.38	1060.66	973.705	975.267
1012	ENSG00000150753	12351.5	-0.264296	4.65028e-05	0.000739955	CCT5	chaperonin containing TCP1 subunit 5	12767.9	14599.8	13073.6	11119.7	11944.3	10603.9
1013	ENSG00000126215	932.76	-0.336412	4.67388e-05	0.000742976	XRCC3	X-ray repair cross complementing 3	1114.75	993.175	1013.8	807.369	856.647	810.817
1014	ENSG00000175550	1959.21	-0.338872	4.69251e-05	0.000745201	DRAP1	DR1 associated protein 1	2047.73	2311.8	2206.65	1661.3	1951.84	1575.9
1015	ENSG00000136527	5711.03	-0.21968	4.74789e-05	0.000753254	TRA2B	transformer 2 beta homolog	6036.85	6380.58	6018.88	5176.66	5388.19	5265.03
1016	ENSG00000046651	2267.01	0.274701	4.77998e-05	0.000757598	OFD1	OFD1 centriole and centriolar satellite protein	1913.35	2188.11	2056.67	2460.29	2538.9	2444.76
1017	ENSG00000138823	471.915	0.503631	4.79834e-05	0.000759015	MTTP	microsomal triglyceride transfer protein	391.564	383.099	396.453	548.489	459.362	652.523
1018	ENSG00000147955	4626.24	-0.237554	4.7976e-05	0.000759015	SIGMAR1	sigma non-opioid intracellular receptor 1	5075.83	4839.78	5102.73	4157.9	4108.54	4472.68
1019	ENSG00000144366	2110.51	0.288319	4.83129e-05	0.000763476	GULP1	GULP PTB domain containing engulfment adaptor 1	1731.58	1947.92	2024.12	2350.4	2329.62	2279.43
1020	ENSG00000091009	1899.18	-0.30314	4.8538e-05	0.000766282	RBM27	RNA binding motif protein 27	1948.15	2274.57	2072.95	1739.52	1754.09	1605.8
1021	ENSG00000178226	443.086	0.456041	4.88695e-05	0.000770759	PRSS36	serine protease 36	373.194	367.487	380.176	525.209	452.267	560.185
1022	ENSG00000236039	329.033	0.500388	5.04731e-05	0.000795272	LOC101927630	uncharacterized LOC101927630	250.408	279.818	288.329	374.351	361.814	419.479
1023	ENSG00000063244	7136.89	-0.208302	5.07047e-05	0.00079814	U2AF2	U2 small nuclear RNA auxiliary factor 2	7594.41	7477.03	7882.55	6530.65	6701.54	6635.16
1024	ENSG00000165702	614.217	0.378409	5.11263e-05	0.000803991	GFI1B	growth factor independent 1B transcriptional repressor	537.554	497.188	567.358	682.585	705.005	695.614
1025	ENSG00000145919	4488.97	-0.214651	5.14534e-05	0.00080803	BOD1	biorientation of chromosomes in cell division 1	4791.58	4788.14	4887.65	4083.4	4180.37	4202.7
1026	ENSG00000125249	1290.06	0.292023	5.14835e-05	0.00080803	RAP2A	RAP2A, member of RAS oncogene family	1113.78	1209.34	1157.97	1434.08	1433.95	1391.23
1027	ENSG00000086475	4834.64	-0.212435	5.18031e-05	0.000812255	SEPHS1	selenophosphate synthetase 1	5202.48	5252.9	5114.36	4503.38	4527.99	4406.73
1028	ENSG00000005486	942.024	-0.34701	5.28865e-05	0.000828435	RHBDD2	rhomboid domain containing 2	1133.12	1025.6	1004.5	800.85	797.232	890.843
1029	ENSG00000162817	3907.78	0.252195	5.33527e-05	0.000834925	C1orf115	chromosome 1 open reading frame 115	3475.73	3752.93	3473.9	4241.71	4465.03	4037.38
1030	ENSG00000158710	5220.08	-0.262004	5.35606e-05	0.000836554	TAGLN2	transgelin 2	5940.17	5310.54	5825.88	4837.69	4434.88	4971.31
1031	ENSG00000028310	1867.26	-0.29359	5.35297e-05	0.000836554	BRD9	bromodomain containing 9	2048.7	2126.86	1995.05	1536.51	1782.46	1713.97
1032	ENSG00000076826	4881.71	0.284011	5.3913e-05	0.000841241	CAMSAP3	calmodulin regulated spectrin associated protein family member 3	4337.17	4011.13	4859.74	5500.72	5120.37	5461.14
1033	ENSG00000111962	60.7221	1.08672	5.4443e-05	0.000848689	UST	uronyl 2-sulfotransferase	45.4407	28.8225	41.8543	86.6036	81.5855	80.0264
1034	ENSG00000204217	2284.38	0.274551	5.46471e-05	0.000851047	BMPR2	bone morphogenetic protein receptor type 2	2194.69	1983.95	2021.79	2637.22	2451.11	2417.5
1035	ENSG00000106415	850.508	0.339007	5.4865e-05	0.000853615	GLCCI1	glucocorticoid induced 1	728.019	742.179	783.605	937.74	909.855	1001.65
1036	ENSG00000130203	58898.6	-0.19589	5.49423e-05	0.000853993	APOE	apolipoprotein E	63063.1	61193.7	64416	54911.3	56458	53349.5
1037	ENSG00000168811	83.5277	-0.917458	5.50504e-05	0.000854847	IL12A	interleukin 12A	97.6493	112.888	117.424	54.942	50.5475	67.7146
1038	ENSG00000268756	501.274	0.412539	5.52514e-05	0.000857142	NA	NA	428.303	413.122	448.771	571.77	610.117	535.561
1039	ENSG00000182307	1742.33	-0.272887	5.53684e-05	0.00085813	C8orf33	chromosome 8 open reading frame 33	1974.26	1812.21	1932.27	1562.59	1549.24	1623.39
1040	ENSG00000147526	8086.71	0.200759	5.56724e-05	0.000862012	TACC1	transforming acidic coiled-coil containing protein 1	7517.06	7448.21	7609.34	8807.49	8466.26	8671.87
1041	ENSG00000169689	806.529	-0.346135	5.60319e-05	0.000866746	CENPX	centromere protein X	911.715	880.287	916.143	727.284	658.004	745.74
1042	ENSG00000253313	716.304	0.361106	5.61627e-05	0.000867935	C1orf210	chromosome 1 open reading frame 210	611.033	662.917	608.049	820.406	759.099	836.32
1043	ENSG00000198546	909.069	-0.340983	5.63647e-05	0.000870221	ZNF511	zinc finger protein 511	942.654	1019.6	1087.05	790.607	833.59	780.917
1044	ENSG00000163933	854.091	-0.339864	5.65148e-05	0.000871703	RFT1	RFT1 homolog	963.924	909.109	989.388	751.495	714.759	795.867
1045	ENSG00000150403	2412.06	0.264744	5.66111e-05	0.000872353	TMCO3	transmembrane and coiled-coil domains 3	2064.17	2341.83	2170.61	2597.18	2655.96	2642.63
1046	ENSG00000135454	516.407	0.408332	5.69175e-05	0.000876235	B4GALNT1	beta-1,4-N-acetyl-galactosaminyltransferase 1	443.772	410.72	476.674	605.294	561.343	600.638
1047	ENSG00000143476	827.936	-0.333937	5.81001e-05	0.000893587	DTL	denticleless E3 ubiquitin protein ligase homolog	972.625	916.315	880.102	729.146	730.722	738.705
1048	ENSG00000100345	37496.7	0.18301	6.01424e-05	0.000924116	MYH9	myosin heavy chain 9	35312.3	34828.4	35223.9	39603.9	40714.7	39297.4
1049	ENSG00000167693	2246.94	-0.246354	6.02305e-05	0.000924587	NXN	nucleoredoxin	2455.73	2369.45	2489.17	2097.11	2039.64	2030.56
1050	ENSG00000124370	761.216	0.348463	6.06986e-05	0.000930885	MCEE	methylmalonyl-CoA epimerase	712.55	656.913	638.278	876.279	854.874	828.405
1051	ENSG00000150527	3077.41	0.265008	6.10293e-05	0.000935066	MIA2	MIA SH3 domain ER export factor 2	2723.54	3029.96	2634.49	3377.54	3428.36	3270.53
1052	ENSG00000133119	2142.34	-0.259617	6.18721e-05	0.000947078	RFC3	replication factor C subunit 3	2442.2	2338.22	2221.76	1991.88	1926.13	1933.82
1053	ENSG00000177352	680.69	-0.385544	6.22079e-05	0.000951313	CCDC71	coiled-coil domain containing 71	765.725	724.165	823.134	618.331	618.985	533.802
1054	ENSG00000111300	4551.43	-0.235986	6.22819e-05	0.000951542	NAA25	N(alpha)-acetyltransferase 25, NatB auxiliary subunit	4651.39	5030.72	5088.78	4108.55	4112.97	4316.15
1055	ENSG00000172116	201.719	-0.592801	6.38268e-05	0.000974221	CD8B	CD8b molecule	262.976	226.977	237.174	173.207	156.963	153.017
1056	ENSG00000137261	116.512	0.816657	6.42481e-05	0.000979722	KIAA0319	KIAA0319	78.3128	97.2759	77.8954	166.689	120.605	158.294
1057	ENSG00000148935	287.771	0.556815	6.46017e-05	0.000984183	GAS2	growth arrest specific 2	241.706	243.79	212.759	401.356	315.7	311.311
1058	ENSG00000109762	1168.91	0.299917	6.64518e-05	0.00101141	SNX25	sorting nexin 25	1020	1097.66	1026.59	1340.03	1269.01	1260.2
1059	ENSG00000068971	317.945	0.491385	6.70242e-05	0.00101916	PPP2R5B	protein phosphatase 2 regulatory subunit B'beta	269.744	241.388	281.354	392.044	348.512	374.629
1060	ENSG00000152217	219.907	0.579668	6.72417e-05	0.0010215	SETBP1	SET binding protein 1	188.531	151.318	188.344	272.848	262.492	255.909
1061	ENSG00000177463	3649.02	0.257107	6.73053e-05	0.0010215	NR2C2	nuclear receptor subfamily 2 group C member 2	3327.81	3223.31	3422.75	4045.22	3681.1	4193.91
1062	ENSG00000152409	1854.65	0.252678	6.74985e-05	0.00102347	JMY	junction mediating and regulatory protein, p53 cofactor	1708.38	1711.34	1657.89	2036.58	2016.58	1997.14
1063	ENSG00000260032	57065.4	0.225022	6.75678e-05	0.00102356	NORAD	non-coding RNA activated by DNA damage	49148.5	56160.6	52566.6	61581.6	62636.3	60298.6
1064	ENSG00000213918	1872.88	0.280189	6.77635e-05	0.00102556	DNASE1	deoxyribonuclease 1	1739.32	1557.62	1776.48	2071.97	2002.39	2089.48
1065	ENSG00000081051	2273.67	-0.346127	6.82939e-05	0.00103262	AFP	alpha fetoprotein	2891.77	2515.96	2225.25	2039.37	2108.81	1860.83
1066	ENSG00000154898	143.244	0.700119	6.84837e-05	0.00103452	NA	NA	109.251	97.2759	120.912	162.032	182.68	187.315
1067	ENSG00000052749	3065.12	-0.250801	6.87356e-05	0.00103735	RRP12	ribosomal RNA processing 12 homolog	3384.85	3212.51	3394.85	2728.48	2697.64	2972.41
1068	ENSG00000005436	1014.9	-0.356863	6.96082e-05	0.00104953	GCFC2	GC-rich sequence DNA-binding factor 2	1136.02	1253.78	1030.08	845.549	956.855	867.099
1069	ENSG00000087152	3379.31	0.230299	6.99652e-05	0.00105393	ATXN7L3	ataxin 7 like 3	3181.82	2998.74	3148.37	3740.71	3625.23	3580.96
1070	ENSG00000175054	1281.26	-0.30316	7.02368e-05	0.00105703	ATR	ATR serine/threonine kinase	1447.34	1351.05	1447.46	1090.46	1126.23	1225.02
1071	ENSG00000163466	9883.76	-0.212805	7.03882e-05	0.00105832	ARPC2	actin related protein 2/3 complex subunit 2	10160.4	10983.8	10692.6	8875.47	9350.4	9239.97
1072	ENSG00000181924	2189.17	-0.244742	7.07446e-05	0.00106269	COA4	cytochrome c oxidase assembly factor 4 homolog	2337.78	2344.23	2441.5	2040.31	1981.11	1990.11
1073	ENSG00000198496	837.924	0.349871	7.14454e-05	0.00107221	NBR2	neighbor of BRCA1 lncRNA 2	701.915	784.212	725.474	945.189	874.383	996.373
1074	ENSG00000100867	347.286	0.600548	7.15735e-05	0.00107314	DHRS2	dehydrogenase/reductase 2	205.934	315.846	308.094	477.716	375.116	401.011
1075	ENSG00000173262	2773.92	-0.315114	7.1787e-05	0.00107534	SLC2A14	solute carrier family 2 member 14	3134.44	2851.02	3240.22	2725.68	2486.58	2205.56
1076	ENSG00000206573	1609.52	0.301748	7.20042e-05	0.00107682	THUMPD3-AS1	THUMPD3 antisense RNA 1	1385.46	1562.42	1378.87	1797.26	1860.5	1672.64
1077	ENSG00000262001	1699.28	0.359463	7.20196e-05	0.00107682	NA	NA	1256.87	1639.28	1573.02	1923.9	2006.82	1795.76
1078	ENSG00000186792	213.752	0.683564	7.26798e-05	0.00108568	HYAL3	hyaluronidase 3	189.498	120.094	181.368	284.022	224.36	283.17
1079	ENSG00000118520	110.748	0.868918	7.29837e-05	0.00108847	ARG1	arginase 1	73.4787	79.2618	82.5459	159.239	103.755	166.209
1080	ENSG00000139517	2689.57	0.237184	7.30021e-05	0.00108847	LNX2	ligand of numb-protein X 2	2413.19	2481.14	2513.58	2921.24	2824.45	2983.84
1081	ENSG00000188976	3741	-0.223793	7.42337e-05	0.0011055	NOC2L	NOC2 like nucleolar associated transcriptional repressor	4012.32	3947.48	4131.95	3437.14	3549.85	3367.26
1082	ENSG00000170776	4425.16	0.224864	7.42815e-05	0.0011055	AKAP13	A-kinase anchoring protein 13	4102.24	3927.06	4213.33	4693.35	4693.82	4921.18
1083	ENSG00000197785	2116.07	-0.242605	7.45514e-05	0.00110807	ATAD3A	ATPase family AAA domain containing 3A	2326.18	2262.57	2291.52	1919.25	1928.79	1968.12
1084	ENSG00000141293	216.888	-0.607032	7.45919e-05	0.00110807	SKAP1	src kinase associated phosphoprotein 1	225.27	273.814	287.167	172.276	190.662	152.138
1085	ENSG00000094975	4167.38	0.231362	7.48923e-05	0.00111098	SUCO	SUN domain containing ossification factor	3650.73	3961.89	3891.28	4618.86	4369.26	4512.26
1086	ENSG00000163683	4983.64	0.216966	7.49405e-05	0.00111098	SMIM14	small integral membrane protein 14	4650.43	4582.78	4594.67	5585.46	5248.96	5239.53
1087	ENSG00000164188	30.9362	1.51211	7.49946e-05	0.00111098	RANBP3L	RAN binding protein 3 like	18.3697	19.215	10.4636	47.4923	45.2267	44.85
1088	ENSG00000185608	514.357	-0.384912	7.53851e-05	0.00111574	MRPL40	mitochondrial ribosomal protein L40	586.862	595.665	565.033	459.092	431.871	447.62
1089	ENSG00000182796	416.715	0.457897	7.59739e-05	0.00112342	TMEM198B	transmembrane protein 198B (pseudogene)	378.995	331.459	341.81	514.034	429.21	504.782
1090	ENSG00000182870	207.66	0.633655	7.62472e-05	0.00112643	GALNT9	polypeptide N-acetylgalactosaminyltransferase 9	195.299	138.108	153.466	269.123	227.02	262.944
1091	ENSG00000065328	1366.16	-0.280111	7.73623e-05	0.00114186	MCM10	minichromosome maintenance 10 replication initiation factor	1528.55	1540.8	1425.37	1233.87	1248.61	1219.74
1092	ENSG00000116117	2855.97	0.235928	7.75203e-05	0.00114314	PARD3B	par-3 family cell polarity regulator beta	2681	2568.8	2618.22	3007.84	3200.46	3059.47
1093	ENSG00000186567	166.859	0.655693	7.80538e-05	0.00114995	CEACAM19	CEA cell adhesion molecule 19	132.455	115.29	140.677	221.631	182.68	208.42
1094	ENSG00000178385	1354.73	0.308131	7.83018e-05	0.00115255	PLEKHM3	pleckstrin homology domain containing M3	1156.32	1199.74	1276.56	1582.14	1386.07	1527.54
1095	ENSG00000151748	1752.99	-0.258229	7.89011e-05	0.00116031	SAV1	salvador family WW domain containing protein 1	1860.17	1886.67	1982.26	1585.87	1598.01	1604.92
1096	ENSG00000074071	2033	-0.258638	7.92493e-05	0.00116437	MRPS34	mitochondrial ribosomal protein S34	2271.07	2093.23	2278.73	1888.52	1817.05	1849.4
1097	ENSG00000075914	1818.88	-0.293504	7.94714e-05	0.00116591	EXOSC7	exosome component 7	1887.24	2200.12	1924.13	1627.77	1684.03	1589.97
1098	ENSG00000146038	3552.46	-0.253856	7.94987e-05	0.00116591	DCDC2	doublecortin domain containing 2	3695.2	4101.2	3798.27	3078.62	3394.66	3246.79
1099	ENSG00000111845	972.669	-0.31053	8.00437e-05	0.00117283	PAK1IP1	PAK1 interacting protein 1	1105.08	1090.45	1034.73	879.073	892.119	834.561
1100	ENSG00000100982	2544.68	-0.278602	8.07486e-05	0.00118209	PCIF1	PDX1 C-terminal inhibiting factor 1	2976.85	2517.16	2872.83	2273.11	2298.58	2329.56
1101	ENSG00000039650	1412.74	-0.274158	8.09404e-05	0.00118382	PNKP	polynucleotide kinase 3'-phosphatase	1606.86	1519.19	1512.57	1283.22	1257.48	1297.13
1102	ENSG00000122257	3800.91	0.235509	8.16036e-05	0.00119244	RBBP6	RB binding protein 6, ubiquitin ligase	3414.82	3569.18	3491.34	3994.94	4343.54	3991.65
1103	ENSG00000173153	4275.68	0.240148	8.17552e-05	0.00119357	ESRRA	estrogen related receptor alpha	3886.63	3886.23	3988.94	4873.08	4324.03	4695.17
1104	ENSG00000090487	2690.48	-0.234337	8.22242e-05	0.00119933	SPG21	SPG21 abhydrolase domain containing, maspardin	2854.07	2993.94	2878.64	2411.86	2490.13	2514.24
1105	ENSG00000103266	1693.05	-0.26119	8.26257e-05	0.00120409	STUB1	STIP1 homology and U-box containing protein 1	1819.56	1825.42	1892.74	1594.25	1510.22	1516.1
1106	ENSG00000225760	41.2497	1.26393	8.34272e-05	0.00121467	NA	NA	23.2038	24.0187	25.5776	65.1855	55.8683	53.6441
1107	ENSG00000101363	1846.66	-0.27994	8.4122e-05	0.00122368	MANBAL	mannosidase beta like	2190.82	1950.32	1932.27	1713.45	1654.77	1638.34
1108	ENSG00000116774	466.55	-0.440055	8.43066e-05	0.00122526	OLFML3	olfactomedin like 3	592.663	483.978	533.642	405.081	362.701	421.238
1109	ENSG00000229056	2637.56	0.241284	8.44009e-05	0.00122553	NA	NA	2475.07	2371.85	2404.29	2953.83	2741.09	2879.19
1110	ENSG00000160867	6784.73	-0.271704	8.44816e-05	0.00122559	FGFR4	fibroblast growth factor receptor 4	7785.84	6617.16	7860.46	6135.82	5911.4	6397.71
1111	ENSG00000136826	1225.25	0.340411	8.49854e-05	0.00123179	KLF4	Kruppel like factor 4	1024.83	1041.21	1178.9	1406.14	1236.2	1464.22
1112	ENSG00000156398	412.833	-0.499852	8.58305e-05	0.00124292	SFXN2	sideroflexin 2	545.289	480.375	424.356	333.377	391.965	301.638
1113	ENSG00000132182	3283.26	-0.276901	8.66951e-05	0.00125319	NUP210	nucleoporin 210	3818.96	3253.34	3718.05	2900.75	2885.64	3122.79
1114	ENSG00000134508	1551.15	0.273545	8.66648e-05	0.00125319	CABLES1	Cdk5 and Abl enzyme substrate 1	1373.86	1419.51	1420.72	1768.39	1614.86	1709.57
1115	ENSG00000112578	1338.1	-0.285942	8.70283e-05	0.00125658	BYSL	bystin like	1407.7	1501.17	1503.27	1172.41	1181.22	1262.83
1116	ENSG00000105854	4695.56	-0.218486	8.70999e-05	0.00125658	PON2	paraoxonase 2	4983.98	5177.24	4991.12	4217.5	4510.26	4293.28
1117	ENSG00000149269	5918.7	0.200992	8.7223e-05	0.00125658	PAK1	p21 (RAC1) activated kinase 1	5588.24	5538.72	5393.39	6394.69	6282.08	6315.05
1118	ENSG00000126562	745.298	0.396007	8.7242e-05	0.00125658	WNK4	WNK lysine deficient protein kinase 4	580.095	624.487	727.799	840.893	783.93	914.587
1119	ENSG00000155111	1856.16	0.264377	8.821e-05	0.00126826	CDK19	cyclin dependent kinase 19	1673.57	1786.99	1599.76	2015.16	2050.28	2011.21
1120	ENSG00000164938	384.231	0.463725	8.81913e-05	0.00126826	TP53INP1	tumor protein p53 inducible nuclear protein 1	318.085	323.052	327.858	488.891	391.965	455.535
1121	ENSG00000280623	192.647	-0.629929	8.94508e-05	0.00128495	NA	NA	219.469	270.211	212.759	159.239	163.171	131.032
1122	ENSG00000138085	2004.49	-0.289915	8.96436e-05	0.00128542	ATRAID	all-trans retinoic acid induced differentiation factor	2398.69	2007.97	2206.65	1806.57	1760.29	1846.76
1123	ENSG00000105778	3529.88	0.220257	8.96428e-05	0.00128542	AVL9	AVL9 cell migration associated	3214.69	3280.96	3287.88	3815.21	3693.52	3887
1124	ENSG00000111319	1341.81	0.321406	9.01039e-05	0.00129087	SCNN1A	sodium channel epithelial 1 alpha subunit	1307.15	1080.84	1188.2	1548.62	1511.1	1414.97
1125	ENSG00000129473	2060.41	0.26433	9.05529e-05	0.00129615	BCL2L2	BCL2 like 2	1765.42	1983.95	1869.49	2219.1	2209.01	2315.49
1126	ENSG00000183742	7248.83	0.22562	9.21324e-05	0.00131759	MACC1	MET transcriptional regulator MACC1	6329.8	6812.92	6909.44	7721.68	7562.62	8156.54
1127	ENSG00000118246	1952.29	-0.258073	9.23586e-05	0.00131894	FASTKD2	FAST kinase domains 2	2165.69	2180.9	2032.26	1805.64	1711.52	1817.74
1128	ENSG00000038945	122.433	0.726089	9.23907e-05	0.00131894	MSR1	macrophage scavenger receptor 1	94.7488	90.0703	91.8469	148.064	143.661	166.209
1129	ENSG00000226887	1714.42	-0.299548	9.3124e-05	0.00132823	ERVMER34-1	endogenous retrovirus group MER34 member 1, envelope	2063.2	1799	1811.36	1443.39	1601.56	1567.99
1130	ENSG00000136045	1990.52	-0.250577	9.44741e-05	0.00134423	PWP1	PWP1 homolog, endonuclein	2192.76	2180.9	2114.8	1814.95	1882.67	1757.06
1131	ENSG00000167972	2478.61	-0.259072	9.44957e-05	0.00134423	ABCA3	ATP binding cassette subfamily A member 3	2801.86	2517.16	2780.98	2332.71	2179.75	2259.21
1132	ENSG00000131116	621.119	-0.385244	9.4455e-05	0.00134423	ZNF428	zinc finger protein 428	699.981	748.184	662.692	535.452	586.174	494.229
1133	ENSG00000068654	4632.86	-0.236549	9.65293e-05	0.00137194	POLR1A	RNA polymerase I subunit A	5295.3	4695.66	5042.28	4212.84	4182.14	4368.91
1134	ENSG00000164611	2015.2	-0.281166	9.71974e-05	0.00138022	PTTG1	PTTG1 regulator of sister chromatid separation, securin	2163.75	2086.03	2383.37	1818.67	1731.03	1908.32
1135	ENSG00000180316	83.4967	0.884088	9.74727e-05	0.00138291	PNPLA1	patatin like phospholipase domain containing 1	57.0426	51.6403	67.4319	99.6406	117.057	108.168
1136	ENSG00000100142	1226.19	-0.370935	9.76542e-05	0.00138305	POLR2F	RNA polymerase II subunit F	1209.5	1569.62	1371.89	1022.48	1166.14	1017.48
1137	ENSG00000156253	432.656	-0.487874	9.76477e-05	0.00138305	RWDD2B	RWD domain containing 2B	505.649	568.043	441.795	359.451	407.927	313.07
1138	ENSG00000173588	699.422	-0.39964	9.77574e-05	0.00138329	CEP83	centrosomal protein 83	713.516	831.048	844.061	544.764	670.42	592.723
1139	ENSG00000173237	65.0391	1.02397	9.79348e-05	0.00138459	C11orf86	chromosome 11 open reading frame 86	50.2749	33.6262	44.1795	99.6406	84.2458	78.2676
1140	ENSG00000172301	1093.72	-0.31836	9.84129e-05	0.00138891	COPRS	coordinator of PRMT5 and differentiation stimulator	1128.28	1246.57	1268.42	940.533	1038.44	940.09
1141	ENSG00000224420	224.283	0.601655	9.84051e-05	0.00138891	ADM5	adrenomedullin 5 (putative)	195.299	150.117	188.344	269.123	237.662	305.156
1142	ENSG00000121281	2291.76	-0.248029	9.88153e-05	0.00139336	ADCY7	adenylate cyclase 7	2532.11	2409.08	2522.88	2110.15	2004.16	2172.14
1143	ENSG00000070718	748.149	-0.338036	9.91159e-05	0.00139638	AP3M2	adaptor related protein complex 3 subunit mu 2	838.237	861.072	806.857	675.135	622.532	685.061
1144	ENSG00000176994	8672.16	0.261842	9.94396e-05	0.00139972	SMCR8	SMCR8-C9orf72 complex subunit	8022.71	7347.33	8290.63	10005	8638.3	9728.92
1145	ENSG00000259953	614.351	0.385251	9.9626e-05	0.00140112	NA	NA	527.886	583.655	487.137	726.352	708.552	652.523
1146	ENSG00000086200	1439.92	-0.290714	0.000100294	0.00140928	IPO11	importin 11	1675.51	1527.59	1548.61	1371.69	1285.86	1230.3
1147	ENSG00000145736	325.447	-0.529567	0.000101919	0.00143087	GTF2H2	general transcription factor IIH subunit 2	380.929	420.328	352.273	295.197	217.266	286.688
1148	ENSG00000152078	1733.14	0.256672	0.000102599	0.00143916	TLCD4	TLC domain containing 4	1555.62	1632.07	1550.93	1938.8	1870.26	1851.16
1149	ENSG00000159200	1500.27	0.293389	0.000103547	0.00145119	RCAN1	regulator of calcineurin 1	1244.3	1444.73	1357.94	1692.03	1584.71	1677.92
1150	ENSG00000197713	4048.68	-0.231409	0.000103891	0.00145474	RPE	ribulose-5-phosphate-3-epimerase	4310.1	4510.72	4298.2	3617.79	3936.5	3618.78
1151	ENSG00000261534	34.9687	1.46245	0.000104378	0.0014603	NA	NA	11.6019	16.8131	27.9028	49.3547	44.3399	59.7999
1152	ENSG00000137171	2611.92	0.250831	0.000104939	0.00146687	KLC4	kinesin light chain 4	2428.66	2452.31	2275.24	2688.44	2938.85	2887.99
1153	ENSG00000122203	5444.59	-0.203208	0.000105422	0.00147234	KIAA1191	KIAA1191	5846.39	5712.86	5922.38	5158.96	5059.18	4967.79
1154	ENSG00000117632	3717.78	-0.221263	0.00010566	0.00147439	STMN1	stathmin 1	3851.83	4146.84	4009.87	3478.11	3401.76	3418.27
1155	ENSG00000256087	708.549	0.34304	0.000105887	0.00147627	ZNF432	zinc finger protein 432	620.701	622.085	631.302	824.131	743.137	809.937
1156	ENSG00000087087	4530.56	0.207541	0.000106276	0.0014802	SRRT	serrate, RNA effector molecule	4172.81	4126.42	4316.8	4820	4847.24	4900.08
1157	ENSG00000023839	19304.5	0.205039	0.000106352	0.0014802	ABCC2	ATP binding cassette subfamily C member 2	18447	17150.6	18205.4	21105.2	19853.6	21065.4
1158	ENSG00000111676	5439.94	0.232731	0.000106643	0.00148296	ATN1	atrophin 1	5162.84	4629.61	5212.02	5862.97	5963.72	5808.51
1159	ENSG00000218426	1332.71	-0.31553	0.0001073	0.00149081	NA	NA	1486.98	1449.53	1496.29	1323.27	1093.42	1146.75
1160	ENSG00000134330	780.105	-0.320528	0.000107633	0.00149415	IAH1	isoamyl acetate hydrolyzing esterase 1 (putative)	860.474	865.876	873.126	676.066	713.873	691.217
1161	ENSG00000158286	431.114	0.42358	0.0001081	0.00149918	RNF207	ring finger protein 207	400.265	361.482	341.81	519.621	488.626	474.882
1162	ENSG00000124882	945.328	-0.377908	0.000108182	0.00149918	EREG	epiregulin	944.587	1100.06	1162.62	741.252	821.175	902.276
1163	ENSG00000119689	4492.16	-0.218203	0.000108464	0.0015018	DLST	dihydrolipoamide S-succinyltransferase	4970.44	4656.03	4865.56	4243.57	4025.18	4192.15
1164	ENSG00000100029	4551.66	-0.275338	0.000110228	0.00152492	PES1	pescadillo ribosomal biogenesis factor 1	4763.54	5447.45	4744.65	4035.91	4438.43	3879.96
1165	ENSG00000166532	301.648	-0.506633	0.000110627	0.00152912	RIMKLB	ribosomal modification protein rimK like family member B	325.82	371.09	366.225	215.112	268.7	262.944
1166	ENSG00000182324	234.122	0.598884	0.00011239	0.00155215	KCNJ14	potassium inwardly rectifying channel subfamily J member 14	164.36	175.337	219.735	265.398	255.398	324.503
1167	ENSG00000186897	489.418	0.398976	0.000113265	0.0015629	C1QL4	complement C1q like 4	411.867	451.552	403.429	592.257	542.721	534.682
1168	ENSG00000115233	3014.24	-0.281941	0.000113581	0.00156593	PSMD14	proteasome 26S subunit, non-ATPase 14	3192.45	3673.67	3058.85	2649.32	2837.75	2673.41
1169	ENSG00000203499	55.6185	-1.11561	0.000114121	0.00157202	FAM83H-AS1	FAM83H antisense RNA 1 (head to head)	57.0426	97.2759	74.4076	32.5927	33.6983	38.6941
1170	ENSG00000169435	174.104	0.66447	0.000115271	0.0015865	RASSF6	Ras association domain family member 6	110.218	128.5	166.254	227.218	210.171	202.265
1171	ENSG00000088205	6531.36	-0.255695	0.00011677	0.0016044	DDX18	DEAD-box helicase 18	6902.16	7672.79	6752.49	5711.18	6389.38	5760.14
1172	ENSG00000171130	606.834	-0.361062	0.00011674	0.0016044	ATP6V0E2	ATPase H+ transporting V0 subunit e2	730.919	662.917	652.229	529.865	540.947	524.129
1173	ENSG00000164418	22.8565	1.7713	0.000117904	0.00161859	GRIK2	glutamate ionotropic receptor kainate type subunit 2	8.70142	15.6122	6.97571	32.5927	31.9247	41.3323
1174	ENSG00000266412	14163.7	0.211989	0.000119101	0.00163363	NCOA4	nuclear receptor coactivator 4	13828.5	12805.6	12737.6	15694.8	15292.8	14622.8
1175	ENSG00000283511	44.4807	1.30562	0.000119353	0.00163569	NA	NA	20.3033	34.8272	22.0897	80.085	63.8495	45.7294
1176	ENSG00000055208	4771.55	0.215174	0.00012054	0.00164776	TAB2	TGF-beta activated kinase 1 (MAP3K7) binding protein 2	4500.57	4359.4	4387.72	5353.59	4970.5	5057.49
1177	ENSG00000132004	302.924	-0.48566	0.000120507	0.00164776	FBXW9	F-box and WD repeat domain containing 9	374.161	320.65	365.062	241.186	243.87	272.617
1178	ENSG00000184441	99.9416	0.804311	0.000120423	0.00164776	NA	NA	62.8436	79.2618	76.7328	140.614	119.718	120.479
1179	ENSG00000137628	87.6253	0.868453	0.000120823	0.00165022	DDX60	DExD/H-box helicase 60	55.109	72.0562	59.2935	124.784	97.5478	116.962
1180	ENSG00000132661	625.443	-0.367765	0.000121115	0.00165281	NXT1	nuclear transport factor 2 like export factor 1	717.384	654.511	741.751	568.045	509.022	561.944
1181	ENSG00000101811	976.946	-0.314749	0.000121619	0.00165829	CSTF2	cleavage stimulation factor subunit 2	1027.73	1086.85	1135.88	830.649	921.384	859.184
1182	ENSG00000100360	371.057	0.481649	0.000121982	0.00166183	IFT27	intraflagellar transport 27	329.687	291.828	306.931	414.393	385.757	497.747
1183	ENSG00000138109	78.7424	0.901258	0.000123896	0.00168648	CYP2C9	cytochrome P450 family 2 subfamily C member 9	56.0758	48.0375	60.4562	114.54	90.4534	102.891
1184	ENSG00000119408	1276	-0.326554	0.000124471	0.00169287	NEK6	NIMA related kinase 6	1572.06	1289.81	1395.14	1199.41	1077.46	1122.13
1185	ENSG00000171105	5142.15	0.230309	0.000124906	0.00169735	INSR	insulin receptor	4608.85	4558.76	5030.65	5734.46	5344.73	5575.47
1186	ENSG00000151503	5030.79	-0.217639	0.000125042	0.00169777	NCAPD3	non-SMC condensin II complex subunit D3	5605.65	5149.62	5471.28	4761.33	4644.16	4552.71
1187	ENSG00000069998	1818.25	-0.275556	0.000125291	0.00169971	HDHD5	haloacid dehalogenase like hydrolase domain containing 5	2136.68	1889.07	1946.22	1687.37	1567.86	1682.31
1188	ENSG00000130827	1468.93	0.346702	0.000125631	0.0017029	PLXNA3	plexin A3	1302.31	1154.1	1423.04	1603.56	1505.78	1824.78
1189	ENSG00000138162	8499.21	0.205365	0.00012624	0.00170971	TACC2	transforming acidic coiled-coil containing protein 2	8154.2	7515.46	8013.93	9282.41	9031.15	8998.13
1190	ENSG00000100439	2047.02	0.334304	0.000126829	0.0017148	ABHD4	abhydrolase domain containing 4	1895.94	1632.07	1903.21	2425.83	1988.2	2436.85
1191	ENSG00000159131	5920.65	-0.216268	0.00012681	0.0017148	GART	phosphoribosylglycinamide formyltransferase, phosphoribosylglycinamide synthetase, phosphoribosylaminoimidazole synthetase	6079.39	6561.92	6451.37	5498.86	5643.58	5288.78
1192	ENSG00000121579	8055.63	-0.22023	0.000127085	0.00171683	NAA50	N(alpha)-acetyltransferase 50, NatE catalytic subunit	8359.16	9276.04	8374.34	7580.14	7373.73	7370.34
1193	ENSG00000169223	5512.14	-0.233701	0.000128027	0.00172809	LMAN2	lectin, mannose binding 2	6215.71	5499.09	6156.06	5098.44	4960.75	5142.79
1194	ENSG00000108389	3616.71	0.236408	0.000128866	0.00173796	MTMR4	myotubularin related protein 4	3477.67	3183.68	3299.51	4013.56	3721.01	4004.84
1195	ENSG00000164506	430.471	0.424852	0.000129493	0.00174496	STXBP5	syntaxin binding protein 5	397.365	347.071	356.924	526.14	456.701	498.626
1196	ENSG00000160781	352.637	0.460757	0.0001323	0.00177853	PAQR6	progestin and adipoQ receptor family member 6	333.554	285.823	269.727	393.906	423.003	409.805
1197	ENSG00000188338	1260.44	0.337914	0.000132288	0.00177853	SLC38A3	solute carrier family 38 member 3	1228.83	990.773	1118.44	1448.05	1297.39	1479.17
1198	ENSG00000122965	2197.53	-0.237752	0.000132316	0.00177853	RBM19	RNA binding motif protein 19	2320.38	2351.43	2463.59	1990.02	2050.28	2009.45
1199	ENSG00000149591	1953.22	-0.275769	0.000133688	0.00179548	TAGLN	transgelin	2111.54	2218.13	2089.23	1678.06	1698.22	1924.15
1200	ENSG00000100410	1649.81	-0.253451	0.000133844	0.00179608	PHF5A	PHD finger protein 5A	1788.63	1768.98	1825.31	1539.31	1455.24	1521.38
1201	ENSG00000164134	4138.49	-0.245568	0.000135517	0.00181701	NAA15	N(alpha)-acetyltransferase 15, NatA auxiliary subunit	4203.75	4804.95	4463.29	3732.33	3950.69	3675.94
1202	ENSG00000165272	1113.69	0.341972	0.000135883	0.00182041	AQP3	aquaporin 3 (Gill blood group)	1006.46	876.684	1062.63	1341.89	1246.84	1147.63
1203	ENSG00000275216	4514.66	0.323493	0.000136069	0.00182138	NA	NA	3902.1	3527.15	4602.81	4896.36	4714.22	5445.31
1204	ENSG00000168961	107.329	0.769224	0.000136328	0.00182333	LGALS9	galectin 9	75.4123	74.4581	88.359	146.202	119.718	139.826
1205	ENSG00000198399	4979.17	0.210971	0.000136495	0.00182404	ITSN2	intersectin 2	4694.9	4479.49	4671.4	5534.25	5286.21	5208.75
1206	ENSG00000106348	1068.61	-0.355679	0.000136986	0.00182909	IMPDH1	inosine monophosphate dehydrogenase 1	1330.35	1043.61	1223.07	968.47	873.496	972.628
1207	ENSG00000032389	1194.14	-0.281786	0.000137868	0.00183689	EIPR1	EARP complex and GARP complex interacting protein 1	1336.15	1256.18	1338.17	1080.22	1110.27	1043.86
1208	ENSG00000169814	966.582	0.381627	0.000137912	0.00183689	BTD	biotinidase	837.27	791.417	889.403	1195.69	920.497	1165.22
1209	ENSG00000151014	273.934	-0.51954	0.000137875	0.00183689	NOCT	nocturnin	301.649	313.445	353.436	233.736	195.982	245.356
1210	ENSG00000132963	3494.97	-0.267231	0.000138422	0.00184215	POMP	proteasome maturation protein	3428.36	4119.21	3908.72	3108.42	3206.66	3198.42
1211	ENSG00000104884	2312.19	-0.272176	0.000138607	0.0018431	ERCC2	ERCC excision repair 2, TFIIH core complex helicase subunit	2635.56	2304.6	2647.28	2128.77	1998.84	2158.07
1212	ENSG00000100612	3066.17	-0.251056	0.000140022	0.00186037	DHRS7	dehydrogenase/reductase 7	3146.05	3590.8	3262.31	2706.13	2872.34	2819.39
1213	ENSG00000178188	2810.02	0.235011	0.000140358	0.0018633	SH2B1	SH2B adaptor protein 1	2486.67	2714.12	2546.13	2962.21	3105.57	3045.4
1214	ENSG00000254290	1727.82	0.251456	0.000140516	0.00186387	NA	NA	1615.56	1587.64	1528.84	1900.62	1827.69	1906.56
1215	ENSG00000114302	4203.22	-0.211788	0.000140758	0.00186553	PRKAR2A	protein kinase cAMP-dependent type II regulatory subunit alpha	4604.02	4462.68	4465.62	3987.49	3940.05	3759.48
1216	ENSG00000185896	12286	-0.21375	0.000140974	0.00186686	LAMP1	lysosomal associated membrane protein 1	13691.2	12595.4	13294.5	11968.1	11053.1	11114
1217	ENSG00000175701	318.285	-0.460764	0.000141779	0.00187444	MTLN	mitoregulin	383.829	354.276	367.387	286.816	248.304	269.1
1218	ENSG00000136738	3183.36	-0.222085	0.000141715	0.00187444	STAM	signal transducing adaptor molecule	3318.14	3431.08	3535.52	2988.29	2870.57	2956.58
1219	ENSG00000097046	816.631	-0.349171	0.00014226	0.00187926	CDC7	cell division cycle 7	965.858	972.759	805.695	713.315	729.835	712.323
1220	ENSG00000166123	5086.59	0.250293	0.000143423	0.00189306	GPT2	glutamic--pyruvic transaminase 2	5060.36	4294.55	4580.72	5713.04	5443.17	5427.72
1221	ENSG00000130038	638.915	-0.357901	0.000144405	0.00190447	CRACR2A	calcium release activated channel regulator 2A	762.824	698.945	690.595	553.145	596.815	531.164
1222	ENSG00000117115	391.433	0.417368	0.000144648	0.00190611	PADI2	peptidyl arginine deiminase 2	340.322	325.454	339.485	466.542	424.776	452.017
1223	ENSG00000188643	3053.73	-0.288832	0.000146352	0.0019252	S100A16	S100 calcium binding protein A16	3297.84	3069.59	3707.59	2863.5	2548.66	2835.22
1224	ENSG00000135404	20307.6	-0.296331	0.000146389	0.0019252	CD63	CD63 molecule	20067.4	25368.6	21724.7	17184.8	19800.4	17699.9
1225	ENSG00000102804	4816.45	0.210128	0.000146455	0.0019252	TSC22D1	TSC22 domain family member 1	4596.28	4403.84	4397.02	5322.86	5007.75	5170.94
1226	ENSG00000273015	1248.92	0.289444	0.000146707	0.00192693	NA	NA	1071.24	1142.09	1160.29	1330.71	1331.97	1457.18
1227	ENSG00000145358	611.188	0.352902	0.000147267	0.00193114	DDIT4L	DNA damage inducible transcript 4 like	544.322	538.02	527.829	693.76	646.476	716.72
1228	ENSG00000132341	12131.5	-0.238649	0.000147156	0.00193114	RAN	RAN, member RAS oncogene family	12637.4	14234.7	12527.2	11152.3	11652.5	10584.6
1229	ENSG00000054967	875.391	-0.361428	0.000149067	0.00195163	RELT	RELT TNF receptor	934.919	894.698	1124.25	770.12	731.609	796.746
1230	ENSG00000165389	3274.1	0.261977	0.000149072	0.00195163	SPTSSA	serine palmitoyltransferase small subunit A	2767.05	3152.46	3015.83	3671.8	3323.72	3713.75
1231	ENSG00000099817	4733.54	-0.216367	0.000149811	0.00195971	POLR2E	RNA polymerase II subunit E	5185.08	4869.8	5207.37	4468	4222.05	4448.94
1232	ENSG00000279026	53.2994	1.10996	0.00015083	0.00197145	NA	NA	33.8389	39.6309	27.9028	57.7357	76.2647	84.4234
1233	ENSG00000253958	651.247	0.334931	0.000150965	0.00197161	CLDN23	claudin 23	579.128	584.856	563.87	738.458	716.533	724.635
1234	ENSG00000136158	916.982	-0.31318	0.000151856	0.00198135	SPRY2	sprouty RTK signaling antagonist 2	1007.43	975.161	1066.12	769.189	834.477	849.511
1235	ENSG00000099338	174.224	0.593613	0.000151957	0.00198135	CATSPERG	cation channel sperm associated auxiliary subunit gamma	133.422	136.907	146.49	216.043	215.492	196.988
1236	ENSG00000111907	3495.53	-0.224575	0.000152962	0.00199284	TPD52L1	TPD52 like 1	3746.44	3774.54	3780.84	3059.99	3369.83	3241.51
1237	ENSG00000189120	4214.99	0.20543	0.000153757	0.00200158	SP6	Sp6 transcription factor	4025.86	3829.79	3888.96	4523.87	4488.97	4532.48
1238	ENSG00000169692	3435.6	0.244371	0.000154035	0.00200357	AGPAT2	1-acylglycerol-3-phosphate O-acyltransferase 2	3153.78	2984.33	3297.19	3872.02	3502.85	3803.45
1239	ENSG00000226812	609.433	0.389198	0.000154519	0.00200825	NA	NA	483.412	557.235	544.105	628.574	758.213	685.061
1240	ENSG00000073756	310.655	-0.46015	0.000155308	0.00201688	PTGS2	prostaglandin-endoperoxide synthase 2	352.891	356.678	369.713	283.091	246.53	255.029
1241	ENSG00000110717	3912.75	-0.264331	0.000155986	0.00202405	NDUFS8	NADH:ubiquinone oxidoreductase core subunit S8	4509.27	3803.37	4495.85	3628.04	3518.82	3521.16
1242	ENSG00000108424	48897.8	0.211359	0.000156437	0.00202826	KPNB1	karyopherin subunit beta 1	42709.5	47489.9	45771.1	51581.3	54899.9	50935.5
1243	ENSG00000081692	971.062	-0.317939	0.000156923	0.00203129	JMJD4	jumonji domain containing 4	1151.49	1029.2	1051.01	848.342	822.949	923.381
1244	ENSG00000143942	108.812	-0.809114	0.000156923	0.00203129	CHAC2	ChaC cation transport regulator homolog 2	107.318	170.533	138.352	84.7411	80.6987	71.2323
1245	ENSG00000157613	2079.57	0.316639	0.000159083	0.0020576	CREB3L1	cAMP responsive element binding protein 3 like 1	1816.66	1636.88	2103.18	2339.23	2184.18	2397.27
1246	ENSG00000166813	409.766	-0.411642	0.000160331	0.00207208	KIF7	kinesin family member 7	481.479	462.361	459.234	359.451	371.569	324.503
1247	ENSG00000179271	2367.77	-0.253508	0.000162127	0.00209361	GADD45GIP1	GADD45G interacting protein 1	2515.68	2532.78	2677.51	2248.9	2220.54	2011.21
1248	ENSG00000229191	152.3	0.642269	0.000162416	0.00209567	NA	NA	136.322	106.883	112.774	182.519	186.228	189.073
1249	ENSG00000106299	4882.17	0.213497	0.000163874	0.00211051	WASL	WASP like actin nucleation promoting factor	4377.78	4628.41	4559.79	5461.61	5182.45	5083
1250	ENSG00000260428	75.0919	0.908822	0.000163955	0.00211051	SCX	scleraxis bHLH transcription factor	63.8104	43.2337	48.83	96.847	101.095	96.7352
1251	ENSG00000081923	4421.39	0.198073	0.00016396	0.00211051	ATP8B1	ATPase phospholipid transporting 8B1	4120.61	4100	4134.27	4767.85	4680.52	4725.07
1252	ENSG00000184990	1307.51	-0.317696	0.000164958	0.00212166	SIVA1	SIVA1 apoptosis inducing factor	1496.64	1342.65	1512.57	1190.1	1048.2	1254.92
1253	ENSG00000134153	2428.28	-0.261739	0.000166072	0.00213259	EMC7	ER membrane protein complex subunit 7	2417.06	2758.55	2770.52	2266.59	2154.92	2202.04
1254	ENSG00000140992	4011.77	0.251277	0.000166028	0.00213259	PDPK1	3-phosphoinositide dependent protein kinase 1	3734.84	3501.93	3751.77	4632.82	3996.8	4452.46
1255	ENSG00000198393	1171.23	0.291401	0.000166984	0.00214138	ZNF26	zinc finger protein 26	986.161	1106.06	1069.61	1293.47	1240.63	1331.43
1256	ENSG00000074842	2540.97	-0.224271	0.000167023	0.00214138	MYDGF	myeloid derived growth factor	2673.27	2799.38	2742.62	2334.57	2311	2384.96
1257	ENSG00000164867	186.546	0.581309	0.000167378	0.00214422	NOS3	nitric oxide synthase 3	143.09	139.309	166.254	213.25	220.813	236.562
1258	ENSG00000163577	867.046	-0.364017	0.000168042	0.00215054	EIF5A2	eukaryotic translation initiation factor 5A2	880.777	960.75	1087.05	805.506	688.156	780.037
1259	ENSG00000196739	3412.44	0.211936	0.000168138	0.00215054	COL27A1	collagen type XXVII alpha 1 chain	3097.71	3182.48	3207.66	3601.96	3744.06	3640.76
1260	ENSG00000166575	3581.56	0.220584	0.000169475	0.00216592	TMEM135	transmembrane protein 135	3288.17	3332.6	3304.16	3975.38	3659.82	3929.21
1261	ENSG00000112715	14863.1	0.194802	0.000169859	0.00216738	VEGFA	vascular endothelial growth factor A	13391.5	14046.2	14147.9	15718.1	16459.9	15415.2
1262	ENSG00000110172	10380.7	-0.227218	0.000169936	0.00216738	CHORDC1	cysteine and histidine rich domain containing 1	10305.4	11805.2	11482	9566.43	9816.86	9308.56
1263	ENSG00000100814	5877.32	-0.211095	0.000169994	0.00216738	CCNB1IP1	cyclin B1 interacting protein 1	6229.25	6379.38	6311.86	5357.31	5238.32	5747.83
1264	ENSG00000120057	300.919	-0.496409	0.000170351	0.00217022	SFRP5	secreted frizzled related protein 5	367.393	305.038	383.664	246.774	271.36	231.285
1265	ENSG00000100749	1152.24	-0.326983	0.000171398	0.00218184	VRK1	VRK serine/threonine kinase 1	1219.17	1394.29	1234.7	947.983	1123.57	993.734
1266	ENSG00000152556	4754.35	-0.227776	0.000171898	0.00218647	PFKM	phosphofructokinase, muscle	5282.73	5328.56	4774.87	4259.4	4465.03	4415.52
1267	ENSG00000173559	5052.15	0.219103	0.000172538	0.00219288	NABP1	nucleic acid binding protein 1	4491.87	4879.41	4638.85	5229.74	5430.75	5642.3
1268	ENSG00000096060	696.734	-0.359467	0.000174027	0.00221006	FKBP5	FKBP prolyl isomerase 5	718.351	868.277	763.84	633.23	612.778	583.929
1269	ENSG00000185745	387.505	0.545142	0.000175342	0.002225	IFIT1	interferon induced protein with tetratricopeptide repeats 1	347.09	373.491	224.385	455.367	474.437	450.258
1270	ENSG00000179841	1088.55	0.304206	0.00017693	0.00224339	AKAP5	A-kinase anchoring protein 5	889.478	1042.41	992.876	1229.21	1196.29	1181.05
1271	ENSG00000125611	375.748	-0.428489	0.000177094	0.0022437	CHCHD5	coiled-coil-helix-coiled-coil-helix domain containing 5	444.739	427.534	420.868	313.821	350.285	297.241
1272	ENSG00000182472	826.618	0.36389	0.000178483	0.00225952	CAPN12	calpain 12	714.483	704.95	749.889	801.781	980.799	1007.8
1273	ENSG00000143869	637.396	0.348009	0.000179417	0.00226957	GDF7	growth differentiation factor 7	586.862	576.45	518.528	737.527	704.118	700.89
1274	ENSG00000130332	2199.52	-0.242361	0.000180139	0.00227691	LSM7	LSM7 homolog, U6 small nuclear RNA and mRNA degradation associated	2273.97	2422.29	2456.61	2030.06	2069.79	1944.38
1275	ENSG00000110315	3008.78	-0.230187	0.000180489	0.00227954	RNF141	ring finger protein 141	3264	3409.46	3071.64	2752.69	2807.6	2747.28
1276	ENSG00000214765	600.181	-0.369245	0.000180927	0.0022815	SEPTIN7P2	septin 7 pseudogene 2	670.009	727.768	632.464	488.891	561.343	520.611
1277	ENSG00000006652	4705.09	0.234752	0.000180903	0.0022815	IFRD1	interferon related developmental regulator 1	4009.42	4525.13	4437.71	5221.36	4883.6	5153.35
1278	ENSG00000146285	459.666	0.438463	0.000181204	0.0022832	SCML4	Scm polycomb group protein like 4	422.502	357.879	389.477	562.457	456.701	568.979
1279	ENSG00000106344	3509.86	-0.233757	0.000184253	0.00231981	RBM28	RNA binding motif protein 28	3568.55	3989.51	3825.01	3181.05	3342.34	3152.69
1280	ENSG00000058668	2263.83	0.246406	0.000185638	0.00233541	ATP2B4	ATPase plasma membrane Ca2+ transporting 4	2114.44	1938.31	2158.98	2488.22	2386.37	2496.65
1281	ENSG00000105258	766.46	-0.338194	0.000186117	0.00233962	POLR2I	RNA polymerase II subunit I	875.943	791.417	899.867	663.961	643.816	723.755
1282	ENSG00000224081	121.743	0.75599	0.000187503	0.00235336	SLC44A3-AS1	SLC44A3 antisense RNA 1	75.4123	88.8693	108.124	134.096	145.435	178.52
1283	ENSG00000213614	2107.12	-0.253424	0.000187395	0.00235336	HEXA	hexosaminidase subunit alpha	2370.65	2356.24	2147.36	1961.15	1840.11	1967.24
1284	ENSG00000110660	3468.14	-0.224844	0.00018815	0.00235964	SLC35F2	solute carrier family 35 member F2	3554.05	3865.82	3795.95	3090.72	3264.3	3237.99
1285	ENSG00000126804	1740.05	0.262759	0.000188837	0.00236641	ZBTB1	zinc finger and BTB domain containing 1	1618.46	1618.86	1507.92	1969.53	1937.65	1787.84
1286	ENSG00000125629	1682.35	0.257814	0.000189966	0.00237872	INSIG2	insulin induced gene 2	1519.85	1615.26	1462.57	1884.79	1784.24	1827.42
1287	ENSG00000142583	270.142	-0.589673	0.000190839	0.00238723	SLC2A5	solute carrier family 2 member 5	322.919	331.459	319.72	185.313	180.907	280.532
1288	ENSG00000144554	1434.34	-0.277362	0.000190943	0.00238723	FANCD2	FA complementation group D2	1616.53	1632.07	1466.06	1334.44	1322.22	1234.69
1289	ENSG00000136933	491.386	-0.388359	0.000193606	0.00241865	RABEPK	Rab9 effector protein with kelch motifs	537.554	613.679	520.853	414.393	423.89	437.947
1290	ENSG00000130119	878.278	-0.306989	0.000194434	0.00242522	GNL3L	G protein nucleolar 3 like	948.455	999.18	967.299	746.839	778.609	829.284
1291	ENSG00000130725	3152.81	-0.247434	0.000194404	0.00242522	UBE2M	ubiquitin conjugating enzyme E2 M	3138.31	3547.57	3584.35	2832.77	2966.34	2847.53
1292	ENSG00000182004	2307.41	-0.307147	0.000195679	0.00243887	SNRPE	small nuclear ribonucleoprotein polypeptide E	2314.58	2902.66	2441.5	1949.98	2169.11	2066.62
1293	ENSG00000164251	9601.36	0.250977	0.000196143	0.00243899	F2RL1	F2R like trypsin receptor 1	8299.22	8617.92	9389.31	10744.4	9523.33	11034
1294	ENSG00000107821	1350.76	0.322973	0.000196122	0.00243899	KAZALD1	Kazal type serine peptidase inhibitor domain 1	1361.29	1110.87	1125.41	1520.68	1566.09	1420.25
1295	ENSG00000166589	4719.95	0.3106	0.000196017	0.00243899	CDH16	cadherin 16	4589.52	3695.28	4354.01	5550.08	4642.39	5488.4
1296	ENSG00000108106	5178.94	-0.283772	0.000196411	0.00244044	UBE2S	ubiquitin conjugating enzyme E2 S	5065.19	5578.35	6418.82	4554.6	4586.52	4870.18
1297	ENSG00000157259	2449.66	0.235959	0.000197164	0.0024479	GATAD1	GATA zinc finger domain containing 1	2333.91	2287.78	2126.43	2627.91	2709.17	2612.73
1298	ENSG00000117054	1803.63	0.272185	0.000197441	0.00244832	ACADM	acyl-CoA dehydrogenase medium chain	1621.36	1747.36	1533.49	2083.14	1954.5	1881.94
1299	ENSG00000113368	3286.95	-0.264342	0.000197502	0.00244832	LMNB1	lamin B1	3603.35	3839.4	3319.28	2922.17	3207.55	2829.94
1300	ENSG00000230606	59.8649	0.983484	0.000198703	0.00246131	NA	NA	42.5403	39.6309	38.3664	73.5665	76.2647	88.8205
1301	ENSG00000109321	4743.04	-0.347674	0.00019909	0.00246422	AREG	amphiregulin	4243.39	5768.1	5927.03	4047.09	4269.05	4203.58
1302	ENSG00000142507	1970.84	-0.238629	0.000199406	0.00246623	PSMB6	proteasome 20S subunit beta 6	2138.62	2212.13	2049.7	1824.26	1794.88	1805.43
1303	ENSG00000198646	7436.46	0.225048	0.000200089	0.00247278	NCOA6	nuclear receptor coactivator 6	7030.75	6352.96	7187.31	8294.39	7763.03	7990.33
1304	ENSG00000204842	3126.25	0.228879	0.00020031	0.00247361	ATXN2	ataxin 2	2781.55	2798.18	3057.69	3389.64	3307.76	3422.67
1305	ENSG00000115977	1664.77	0.270246	0.000200902	0.00247902	AAK1	AP2 associated kinase 1	1403.83	1558.82	1567.21	1879.2	1731.92	1847.64
1306	ENSG00000112494	822.654	0.308039	0.000201247	0.00248138	UNC93A	unc-93 homolog A	725.118	706.151	774.304	920.046	901.874	908.431
1307	ENSG00000196363	2683	-0.220326	0.000201626	0.00248414	WDR5	WD repeat domain 5	2863.73	2924.28	2875.16	2396.96	2503.43	2534.46
1308	ENSG00000134697	2123	-0.245504	0.000202037	0.00248541	GNL2	G protein nucleolar 2	2186.96	2424.69	2299.66	1940.66	1991.75	1894.25
1309	ENSG00000076003	4469.61	-0.24234	0.00020202	0.00248541	MCM6	minichromosome maintenance complex component 6	5099.03	4943.06	4488.87	4056.4	4314.27	3916.02
1310	ENSG00000146007	2299	-0.339607	0.000202917	0.00249242	ZMAT2	zinc finger matrin-type 2	2389.02	2944.7	2372.9	1920.18	2280.85	1886.34
1311	ENSG00000260105	55.8581	1.03519	0.000202904	0.00249242	AOC4P	amine oxidase copper containing 4, pseudogene	37.7062	36.0281	36.0412	89.3972	65.6231	70.3529
1312	ENSG00000168393	919.339	-0.29123	0.00020343	0.00249683	DTYMK	deoxythymidylate kinase	993.895	1038.81	1003.34	808.3	836.251	835.44
1313	ENSG00000143674	927.898	-0.330861	0.000203888	0.00250055	MAP3K21	mitogen-activated protein kinase kinase kinase 21	1010.33	945.137	1146.34	784.088	851.326	830.164
1314	ENSG00000165732	40680.4	-0.212226	0.000204213	0.00250262	DDX21	DExD-box helicase 21	40233.4	45807.3	44964.3	37210.7	38228.1	37638.8
1315	ENSG00000158716	240.722	-0.503693	0.000205084	0.00250947	DUSP23	dual specificity phosphatase 23	259.109	295.43	292.98	201.144	203.077	192.591
1316	ENSG00000081087	908.911	0.330628	0.000204972	0.00250947	OSTM1	osteoclastogenesis associated transmembrane protein 1	740.587	838.254	838.248	1073.7	930.251	1032.43
1317	ENSG00000227619	196.138	0.561375	0.000205504	0.0025127	NA	NA	163.393	148.916	162.767	236.53	212.832	252.391
1318	ENSG00000113758	3471.55	-0.227604	0.00020639	0.00252162	DBN1	drebrin 1	3725.17	3797.36	3712.24	3161.5	3397.32	3035.73
1319	ENSG00000178104	2688.06	0.22291	0.000207332	0.00253122	PDE4DIP	phosphodiesterase 4D interacting protein	2554.35	2441.5	2444.99	2979.91	2878.55	2829.06
1320	ENSG00000168890	668.81	0.342989	0.000208075	0.00253836	TMEM150A	transmembrane protein 150A	620.701	536.819	610.375	735.665	767.081	742.223
1321	ENSG00000215790	1405.18	0.257821	0.000208295	0.00253912	SLC35E2A	solute carrier family 35 member E2A	1288.78	1279	1271.9	1516.96	1586.48	1487.96
1322	ENSG00000149136	11769.8	-0.234917	0.000209436	0.0025511	SSRP1	structure specific recognition protein 1	12171.4	13642.6	12365.6	10754.7	11514.2	10170.4
1323	ENSG00000115419	17666.6	0.231521	0.000212291	0.00258392	GLS	glutaminase	15068.9	16719.4	16970.7	19601.3	17804.3	19835.1
1324	ENSG00000168952	1487.61	-0.250221	0.00021282	0.00258839	STXBP6	syntaxin binding protein 6	1647.47	1568.42	1632.32	1354.93	1353.25	1369.24
1325	ENSG00000162729	912.968	-0.312997	0.000213187	0.00259091	IGSF8	immunoglobulin superfamily member 8	1024.83	1012.39	997.527	804.575	755.552	882.929
1326	ENSG00000120727	3558.87	-0.257349	0.000215514	0.00261699	PAIP2	poly(A) binding protein interacting protein 2	3498.94	4162.45	3968.02	3154.05	3342.34	3227.44
1327	ENSG00000146109	1253.74	-0.266441	0.000215658	0.00261699	ABT1	activator of basal transcription 1	1334.22	1427.91	1346.31	1125.85	1154.61	1133.56
1328	ENSG00000033867	1634.11	-0.252622	0.000216452	0.00262465	SLC4A7	solute carrier family 4 member 7	1711.28	1784.59	1835.77	1462.02	1464.1	1546.88
1329	ENSG00000148158	5217.41	0.230238	0.000217714	0.00263797	SNX30	sorting nexin family member 30	4876.66	4461.48	5066.69	5653.44	5418.34	5827.86
1330	ENSG00000141759	1270.71	-0.292466	0.000218177	0.00264158	TXNL4A	thioredoxin like 4A	1329.38	1492.76	1376.54	1085.8	1222.89	1116.85
1331	ENSG00000163291	1574.83	-0.317653	0.000219335	0.00265162	PAQR3	progestin and adipoQ receptor family member 3	1531.45	1780.99	1932.27	1394.04	1331.08	1479.17
1332	ENSG00000104738	5760.74	-0.234312	0.000219218	0.00265162	MCM4	minichromosome maintenance complex component 4	6755.2	6147.6	5777.05	5277.23	5369.56	5237.77
1333	ENSG00000203697	3245.37	0.30261	0.000220096	0.00265881	CAPN8	calpain 8	2851.17	2698.51	3169.3	3563.78	3202.23	3987.25
1334	ENSG00000115541	2704.78	-0.355024	0.000220305	0.00265934	HSPE1	heat shock protein family E (Hsp10) member 1	2625.9	3614.82	2869.34	2296.39	2584.13	2238.1
1335	ENSG00000158106	277.907	0.476762	0.000220711	0.00266225	RHPN1	rhophilin Rho GTPase binding protein 1	247.507	230.58	218.572	315.684	309.493	345.608
1336	ENSG00000278948	343.415	0.495439	0.000221242	0.00266666	NA	NA	254.275	271.412	330.184	419.049	347.625	437.947
1337	ENSG00000132031	735.376	-0.335532	0.000223674	0.00269396	MATN3	matrilin 3	858.54	844.259	758.027	667.685	610.117	673.629
1338	ENSG00000116898	999.209	-0.304103	0.000224556	0.00270256	MRPS15	mitochondrial ribosomal protein S15	1121.52	1144.49	1046.36	864.173	961.289	857.426
1339	ENSG00000132541	870.12	-0.360028	0.000226859	0.00272824	RIDA	reactive intermediate imine deaminase A homolog	921.384	1108.46	905.68	737.527	832.704	714.961
1340	ENSG00000168701	1409.74	-0.338144	0.000227206	0.00273037	TMEM208	transmembrane protein 208	1630.07	1698.12	1393.98	1299.05	1099.63	1337.58
1341	ENSG00000172500	961.377	-0.319083	0.000227627	0.00273339	FIBP	FGF1 intracellular binding protein	1173.72	1009.99	1016.13	873.485	881.478	813.455
1342	ENSG00000048140	705.61	-0.374716	0.000227814	0.0027336	TSPAN17	tetraspanin 17	903.981	763.796	720.823	609.95	578.193	656.92
1343	ENSG00000131507	3877.93	-0.234283	0.000228999	0.00274314	NDFIP1	Nedd4 family interacting protein 1	3944.64	4527.53	4106.37	3601.96	3577.34	3509.73
1344	ENSG00000196132	26.9014	1.73368	0.000229121	0.00274314	MYT1	myelin transcription factor 1	5.80095	21.6169	10.4636	34.4552	30.1511	58.9205
1345	ENSG00000159216	944.885	0.311233	0.000228828	0.00274314	RUNX1	RUNX family transcription factor 1	872.076	802.226	854.525	1129.57	1019.82	991.096
1346	ENSG00000143401	2322.85	-0.339724	0.000229988	0.00275148	ANP32E	acidic nuclear phosphoprotein 32 family member E	2448.97	2951.9	2385.69	1958.36	2328.73	1863.47
1347	ENSG00000101247	664.503	-0.346725	0.000231704	0.00276995	NDUFAF5	NADH:ubiquinone oxidoreductase complex assembly factor 5	744.455	793.819	694.083	548.489	587.947	618.226
1348	ENSG00000112159	6027.62	-0.2394	0.000232155	0.00277123	MDN1	midasin AAA ATPase 1	6661.42	5966.25	6951.3	5348	5474.21	5764.54
1349	ENSG00000107815	2982.14	-0.22289	0.000231987	0.00277123	TWNK	twinkle mtDNA helicase	3130.58	3381.84	3125.12	2702.4	2780.11	2772.78
1350	ENSG00000135446	6058.87	-0.199674	0.000234073	0.00279205	CDK4	cyclin dependent kinase 4	6754.24	6337.34	6338.6	5767.05	5570.87	5585.14
1351	ENSG00000103995	1036.02	-0.326572	0.000235471	0.00280665	CEP152	centrosomal protein 152	1035.47	1229.76	1195.17	857.655	984.346	913.708
1352	ENSG00000101311	1915.56	-0.255442	0.000238038	0.00283515	FERMT1	fermitin family member 1	2058.37	2078.82	2117.13	1751.63	1860.5	1626.91
1353	ENSG00000180616	45.4703	1.13803	0.000238954	0.00284396	SSTR2	somatostatin receptor 2	25.1374	31.2244	29.0655	72.6352	52.3211	62.4382
1354	ENSG00000171208	1543.22	-0.250713	0.000240663	0.00286218	NETO2	neuropilin and tolloid like 2	1661	1750.97	1619.53	1394.04	1411.78	1422.01
1355	ENSG00000144840	517.962	-0.37861	0.000241701	0.0028724	RABL3	RAB, member of RAS oncogene family like 3	618.768	586.057	551.081	463.748	411.474	476.641
1356	ENSG00000256525	737.932	-0.312714	0.000242831	0.00288371	POLG2	DNA polymerase gamma 2, accessory subunit	814.066	831.048	808.02	629.505	673.08	671.87
1357	ENSG00000176834	1307.15	0.273323	0.000246245	0.00292209	VSIG10	V-set and immunoglobulin domain containing 10	1241.4	1175.72	1132.39	1496.47	1422.42	1374.52
1358	ENSG00000110195	14345.1	-0.247658	0.000246759	0.00292604	FOLR1	folate receptor alpha	16103.4	14324.8	16290.6	13327.6	12036.5	13987.9
1359	ENSG00000141756	3335.98	-0.219067	0.000247757	0.00293571	FKBP10	FKBP prolyl isomerase 10	3726.14	3582.39	3456.46	3084.2	2986.74	3179.95
1360	ENSG00000102554	14043	0.204852	0.000248504	0.0029404	KLF5	Kruppel like factor 5	12591	12685.5	13867.7	15381.9	15200.6	14531.4
1361	ENSG00000089063	3933.5	-0.202747	0.000248518	0.0029404	TMEM230	transmembrane protein 230	4108.04	4199.68	4321.45	3703.47	3590.65	3677.7
1362	ENSG00000117385	901.747	-0.308108	0.000249168	0.00294592	P3H1	prolyl 3-hydroxylase 1	1026.77	936.731	1028.92	796.194	767.967	853.908
1363	ENSG00000141337	169.004	-0.59153	0.000251679	0.00297343	ARSG	arylsulfatase G	208.834	207.762	192.995	118.265	148.982	137.188
1364	ENSG00000233369	1070.93	0.285418	0.000252101	0.00297623	GTF2IP4	general transcription factor IIi pseudogene 4	1004.53	953.544	937.07	1150.06	1141.31	1239.09
1365	ENSG00000133935	1029.47	-0.316571	0.000252321	0.00297665	ERG28	ergosterol biosynthesis 28 homolog	1136.02	1073.64	1216.1	939.602	832.704	978.784
1366	ENSG00000115657	287.575	0.611691	0.000255301	0.00300889	ABCB6	ATP binding cassette subfamily B member 6 (Langereis blood group)	250.408	184.944	246.475	334.308	272.247	437.067
1367	ENSG00000165244	1332.87	-0.278033	0.000255427	0.00300889	ZNF367	zinc finger protein 367	1355.49	1493.97	1534.66	1254.35	1182.1	1176.65
1368	ENSG00000152767	5327.85	-0.197808	0.000259535	0.00305504	FARP1	FERM, ARH/RhoGEF and pleckstrin domain protein 1	5882.16	5506.3	5687.53	4924.3	4908.43	5058.37
1369	ENSG00000160678	527.317	-0.381309	0.000260736	0.0030647	S100A1	S100 calcium binding protein A1	666.142	551.23	570.846	473.991	457.588	444.103
1370	ENSG00000143891	3832.67	0.203983	0.000260637	0.0030647	GALM	galactose mutarotase	3594.65	3624.43	3466.93	4202.6	4026.95	4080.47
1371	ENSG00000033627	4375.73	0.197205	0.000261625	0.0030729	ATP6V0A1	ATPase H+ transporting V0 subunit a1	4163.15	3955.89	4111.02	4683.11	4657.47	4683.74
1372	ENSG00000274173	176.532	0.602978	0.000263451	0.0030921	NA	NA	146.957	153.72	119.75	196.488	203.077	239.2
1373	ENSG00000112855	1747.65	-0.250197	0.000263931	0.00309547	HARS2	histidyl-tRNA synthetase 2, mitochondrial	1934.62	1977.94	1783.46	1625.91	1566.09	1597.89
1374	ENSG00000115457	884.787	-0.384413	0.000264679	0.00310198	IGFBP2	insulin like growth factor binding protein 2	893.346	976.362	1137.04	842.755	666.872	792.349
1375	ENSG00000178057	1126.93	-0.298112	0.000267085	0.00312564	NDUFAF3	NADH:ubiquinone oxidoreductase complex assembly factor 3	1312.95	1126.48	1288.18	988.957	993.214	1051.78
1376	ENSG00000164761	1100.71	-0.299995	0.00026691	0.00312564	TNFRSF11B	TNF receptor superfamily member 11b	1098.31	1253.78	1293.99	990.819	964.837	1002.53
1377	ENSG00000143436	1895.4	-0.268665	0.000268071	0.0031349	MRPL9	mitochondrial ribosomal protein L9	1996.49	2214.53	2004.35	1669.68	1848.97	1638.34
1378	ENSG00000138061	106.601	0.741628	0.000268934	0.0031427	CYP1B1	cytochrome P450 family 1 subfamily B member 1	75.4123	84.0656	80.2207	119.196	126.812	153.897
1379	ENSG00000103254	670.902	-0.317594	0.000270101	0.00315405	ANTKMT	adenine nucleotide translocase lysine methyltransferase	748.322	739.777	745.238	588.532	588.834	614.708
1380	ENSG00000109458	2718.65	0.221018	0.00027166	0.00316996	GAB1	GRB2 associated binding protein 1	2409.33	2512.36	2612.4	2897.03	2973.43	2907.33
1381	ENSG00000167191	366.668	-0.407341	0.000272385	0.00317611	GPRC5B	G protein-coupled receptor class C group 5 member B	418.635	433.538	402.266	302.647	325.455	317.467
1382	ENSG00000161551	515.852	0.364823	0.000273127	0.00318246	ZNF577	zinc finger protein 577	437.005	487.58	429.006	584.807	562.23	594.482
1383	ENSG00000130309	5466.78	-0.256041	0.000276018	0.00321382	COLGALT1	collagen beta(1-O)galactosyltransferase 1	5896.66	5532.72	6422.3	5064.91	4582.97	5301.09
1384	ENSG00000285269	53.9194	1.01547	0.000276454	0.00321657	SLC35D2	solute carrier family 35 member D2	40.6066	31.2244	34.8786	76.3601	74.4911	65.9558
1385	ENSG00000152990	1506.28	-0.248334	0.00027851	0.00323816	ADGRA3	adhesion G protein-coupled receptor A3	1681.31	1627.27	1597.44	1383.79	1338.18	1409.7
1386	ENSG00000188290	1867.78	-0.331219	0.000278921	0.00324059	HES4	hes family bHLH transcription factor 4	1888.21	1899.88	2456.61	1709.72	1603.33	1648.9
1387	ENSG00000141034	1752.2	0.234736	0.000280163	0.00325268	GID4	GID complex subunit 4 homolog	1629.1	1590.04	1610.23	1895.03	1932.33	1856.44
1388	ENSG00000102359	314.513	0.462106	0.000281416	0.00326487	SRPX2	sushi repeat containing protein X-linked 2	246.54	260.603	287.167	371.557	328.115	393.097
1389	ENSG00000107201	1044.25	0.295716	0.000283075	0.00328175	DDX58	DExD/H-box helicase 58	914.616	984.768	913.818	1236.66	1103.18	1112.45
1390	ENSG00000095951	1631.7	0.263753	0.000284373	0.00329206	HIVEP1	HIVEP zinc finger 1	1544.99	1363.06	1539.31	1770.25	1739.01	1833.57
1391	ENSG00000161944	1293.66	-0.262033	0.00028422	0.00329206	ASGR2	asialoglycoprotein receptor 2	1466.67	1345.05	1419.56	1177.99	1194.52	1158.18
1392	ENSG00000177879	2459.19	-0.254705	0.000286443	0.00331365	AP3S1	adaptor related protein complex 3 subunit sigma 1	2550.48	2885.85	2592.64	2150.19	2373.96	2202.04
1393	ENSG00000162390	607.62	0.361672	0.000287894	0.00332804	ACOT11	acyl-CoA thioesterase 11	556.891	491.183	546.431	720.765	621.646	708.805
1394	ENSG00000131477	351.914	-0.427701	0.000289342	0.00334238	RAMP2	receptor activity modifying protein 2	437.005	367.487	405.754	297.991	313.04	290.206
1395	ENSG00000168439	14127.7	-0.17379	0.000289678	0.00334386	STIP1	stress induced phosphoprotein 1	15229.4	14966.1	14736.2	13523.2	13254.1	13057.5
1396	ENSG00000197601	6347.79	-0.213887	0.000291925	0.00336738	FAR1	fatty acyl-CoA reductase 1	6440.98	7173.2	6840.85	5769.85	5743.79	6118.06
1397	ENSG00000167315	3433.48	0.237629	0.000293299	0.00338081	ACAA2	acetyl-CoA acyltransferase 2	3327.81	3240.13	2884.46	3669.01	3807.91	3671.54
1398	ENSG00000119335	26118.9	-0.235075	0.000293572	0.00338154	SET	SET nuclear proto-oncogene	26884.5	30471.4	27372.7	23389.5	25895.4	22700.2
1399	ENSG00000197312	3383.41	0.210472	0.000295023	0.00339385	DDI2	DNA damage inducible 1 homolog 2	3060	3274.96	3077.45	3685.77	3575.57	3626.69
1400	ENSG00000168062	362.196	0.428042	0.000295062	0.00339385	BATF2	basic leucine zipper ATF-like transcription factor 2	304.55	296.631	325.533	406.944	383.984	455.535
1401	ENSG00000129244	104.666	0.740726	0.000296283	0.00340546	ATP1B2	ATPase Na+/K+ transporting subunit beta 2	78.3128	67.2525	89.5216	118.265	137.454	137.188
1402	ENSG00000171848	1476.22	-0.310574	0.000297225	0.00341154	RRM2	ribonucleotide reductase regulatory subunit M2	1632.97	1838.63	1432.35	1306.5	1352.37	1294.49
1403	ENSG00000170515	5391.59	-0.253116	0.000297236	0.00341154	PA2G4	proliferation-associated 2G4	5373.61	6419.01	5800.3	4707.32	5206.39	4842.92
1404	ENSG00000169057	2339.74	0.236716	0.000297848	0.00341613	MECP2	methyl-CpG binding protein 2	2166.65	2035.59	2241.53	2623.25	2438.7	2532.7
1405	ENSG00000177646	1077.59	-0.311069	0.000300582	0.00344468	ACAD9	acyl-CoA dehydrogenase family member 9	1307.15	1140.89	1130.07	995.475	888.572	1003.41
1406	ENSG00000188313	2028.01	0.235684	0.000300765	0.00344468	PLSCR1	phospholipid scramblase 1	1816.66	1968.34	1804.38	2193.96	2217	2167.75
1407	ENSG00000130066	9120.38	-0.270026	0.000302313	0.00345942	SAT1	spermidine/spermine N1-acetyltransferase 1	8583.47	10790.4	10543.8	8301.84	8098.24	8404.53
1408	ENSG00000128944	1522.62	-0.276145	0.000302482	0.00345942	KNSTRN	kinetochore localized astrin (SPAG5) binding protein	1508.25	1767.78	1729.98	1378.21	1355.03	1396.5
1409	ENSG00000100060	90.931	0.923795	0.000303165	0.00346478	MFNG	MFNG O-fucosylpeptide 3-beta-N-acetylglucosaminyltransferase	53.1753	52.8412	82.5459	145.27	83.359	128.394
1410	ENSG00000171612	1085.83	-0.275752	0.000303708	0.00346851	SLC25A33	solute carrier family 25 member 33	1137.95	1198.54	1232.38	981.507	953.308	1011.32
1411	ENSG00000158864	3851.95	-0.220358	0.000304057	0.00347004	NDUFS2	NADH:ubiquinone oxidoreductase core subunit S2	4260.8	4289.75	3885.47	3522.81	3666.91	3485.98
1412	ENSG00000196233	5852.19	0.200112	0.000305381	0.00347776	LCOR	ligand dependent nuclear receptor corepressor	5230.52	5455.86	5656.14	6425.42	6235.08	6110.15
1413	ENSG00000101216	2045.33	-0.236697	0.000305238	0.00347776	GMEB2	glucocorticoid modulatory element binding protein 2	2279.77	2098.04	2258.97	1932.28	1864.05	1838.85
1414	ENSG00000101246	1674.87	-0.271592	0.000305303	0.00347776	ARFRP1	ADP ribosylation factor related protein 1	1886.27	1927.5	1682.31	1431.29	1574.95	1546.88
1415	ENSG00000125378	2421.43	-0.222432	0.000306478	0.00348778	BMP4	bone morphogenetic protein 4	2626.86	2568.8	2627.52	2164.16	2212.56	2328.68
1416	ENSG00000103034	1241.74	0.277747	0.000307908	0.00350158	NDRG4	NDRG family member 4	1102.18	1088.05	1177.73	1394.97	1272.56	1414.97
1417	ENSG00000105538	208.776	0.52288	0.000309562	0.00351791	RASIP1	Ras interacting protein 1	175.962	166.93	170.905	253.292	227.02	258.547
1418	ENSG00000120709	3329.48	0.23722	0.000309812	0.00351827	FAM53C	family with sequence similarity 53 member C	2989.42	3049.18	3130.93	3777.03	3308.64	3721.67
1419	ENSG00000245532	10751.9	0.253619	0.00031104	0.00352865	NEAT1	nuclear paraspeckle assembly transcript 1	9238.01	10940.5	9252.12	10967	12095.9	12018
1420	ENSG00000166866	3051.18	0.218055	0.000311165	0.00352865	MYO1A	myosin IA	2775.75	2975.92	2712.39	3314.22	3280.27	3248.54
1421	ENSG00000128965	458.661	0.432162	0.000311591	0.003531	CHAC1	ChaC glutathione specific gamma-glutamylcyclotransferase 1	421.535	321.851	426.681	570.838	496.607	514.455
1422	ENSG00000185238	1482.28	-0.273027	0.000312761	0.00354177	PRMT3	protein arginine methyltransferase 3	1565.29	1720.94	1581.16	1324.2	1434.84	1267.23
1423	ENSG00000249592	472.246	0.369254	0.000313777	0.00355077	LOC100129917	uncharacterized LOC100129917	409.934	440.744	385.989	533.59	529.419	533.802
1424	ENSG00000261051	58.1011	0.996807	0.000314068	0.00355158	NA	NA	48.3412	38.43	29.0655	79.1538	71.8307	81.7852
1425	ENSG00000125656	1246.31	-0.303267	0.000315363	0.00356371	CLPP	caseinolytic mitochondrial matrix peptidase proteolytic subunit	1398.99	1228.56	1502.1	1157.51	1065.04	1125.65
1426	ENSG00000235855	50.2014	1.06501	0.000315938	0.0035677	NA	NA	35.7725	30.0234	31.3907	70.7728	54.9815	78.2676
1427	ENSG00000197530	1174.07	0.277067	0.000318661	0.00359593	MIB2	mindbomb E3 ubiquitin protein ligase 2	1052.87	1026.8	1105.65	1239.46	1254.82	1364.85
1428	ENSG00000117791	1150.03	0.264939	0.00031912	0.00359859	2020-03-02	mitochondrial amidoxime reducing component 2	1057.71	1040.01	1035.89	1301.85	1234.42	1230.3
1429	ENSG00000143799	6408.12	-0.251567	0.000320141	0.00360758	PARP1	poly(ADP-ribose) polymerase 1	6999.81	7242.85	6653.67	5754.95	6460.33	5337.14
1430	ENSG00000125650	282.569	0.509332	0.000321381	0.00361902	PSPN	persephin	216.569	259.402	224.385	328.721	285.549	380.785
1431	ENSG00000273297	164.479	0.652438	0.0003219	0.0036204	LOC105375519	uncharacterized LOC105375519	160.493	99.6778	122.075	215.112	203.964	185.556
1432	ENSG00000258867	36.9813	1.24006	0.000321953	0.0036204	LINC01146	long intergenic non-protein coding RNA 1146	22.237	25.2197	18.6019	41.9049	57.6419	56.2823
1433	ENSG00000163818	638.86	-0.326415	0.000323398	0.00363158	LZTFL1	leucine zipper transcription factor like 1	687.412	740.978	704.547	583.876	572.872	543.476
1434	ENSG00000005187	567.648	0.339811	0.000323293	0.00363158	ACSM3	acyl-CoA synthetase medium chain family member 3	484.379	512.8	506.902	609.019	640.268	652.523
1435	ENSG00000163811	6082.88	-0.200377	0.000326223	0.00366074	WDR43	WD repeat domain 43	6219.58	6644.78	6651.34	5709.32	5804.1	5468.18
1436	ENSG00000124224	168.475	0.626121	0.000326532	0.00366166	NA	NA	148.891	111.687	136.026	218.837	172.039	223.37
1437	ENSG00000277053	1427.05	0.401506	0.000329696	0.003692	GTF2IP1	general transcription factor IIi pseudogene 1	1327.45	1134.89	1225.4	1816.81	1796.65	1261.08
1438	ENSG00000148358	9082.33	0.206296	0.000329543	0.003692	GPR107	G protein-coupled receptor 107	8676.28	8266.05	8358.06	10216.4	9124.27	9852.92
1439	ENSG00000061794	6181.74	-0.197762	0.000330488	0.0036983	MRPS35	mitochondrial ribosomal protein S35	6552.17	6881.37	6381.61	5658.1	5934.45	5682.75
1440	ENSG00000175582	13286.8	0.198901	0.000331309	0.00370491	RAB6A	RAB6A, member RAS oncogene family	12154.9	12729.9	12233.1	14333.4	14878.7	13390.8
1441	ENSG00000006715	2301.23	0.221226	0.000332489	0.00371553	VPS41	VPS41 subunit of HOPS complex	2055.47	2185.71	2135.73	2469.6	2440.47	2520.39
1442	ENSG00000142453	4806.19	-0.239365	0.000332918	0.00371774	CARM1	coactivator associated arginine methyltransferase 1	5230.52	4726.89	5653.81	4457.75	4378.12	4390.02
1443	ENSG00000111229	4545.89	-0.269195	0.000334053	0.00372783	ARPC3	actin related protein 2/3 complex subunit 3	4638.82	5496.69	4772.55	4197.94	4388.77	3780.59
1444	ENSG00000136997	12902.1	-0.209095	0.000334425	0.0037294	MYC	MYC proto-oncogene, bHLH transcription factor	13275.5	13546.6	14686.2	11358.1	12376.2	12170.2
1445	ENSG00000228474	1258.04	-0.261476	0.000336003	0.00374439	OST4	oligosaccharyltransferase complex subunit 4, non-catalytic	1399.96	1358.26	1356.78	1087.67	1182.99	1162.58
1446	ENSG00000183379	58.0207	0.977332	0.000336744	0.00375006	SYNDIG1L	synapse differentiation inducing 1 like	33.8389	37.229	46.5047	68.9104	85.1326	76.5087
1447	ENSG00000169871	5637.35	0.235956	0.000337723	0.00375318	TRIM56	tripartite motif containing 56	4907.6	5560.34	5066.69	5826.65	6521.52	5941.3
1448	ENSG00000074181	4051.83	0.29146	0.000337302	0.00375318	NOTCH3	notch receptor 3	3800.59	3184.88	3944.76	4554.6	4056.22	4769.92
1449	ENSG00000221890	1632.2	0.278784	0.000337602	0.00375318	NPTXR	neuronal pentraxin receptor	1578.82	1515.58	1328.87	1836.37	1701.77	1831.81
1450	ENSG00000188488	777.599	0.401495	0.000338118	0.00375498	SERPINA5	serpin family A member 5	759.924	564.44	683.62	1002.93	800.779	853.908
1451	ENSG00000138336	2809.65	-0.21222	0.000338489	0.00375651	TET1	tet methylcytosine dioxygenase 1	3036.8	2955.51	3055.36	2525.47	2682.57	2602.18
1452	ENSG00000138798	273.288	0.473927	0.000339195	0.00376175	EGF	epidermal growth factor	239.772	212.566	233.686	292.403	314.813	346.488
1453	ENSG00000115484	15394.7	-0.187575	0.00033971	0.00376486	CCT4	chaperonin containing TCP1 subunit 4	15834.6	17080.9	16268.5	14553.1	13930.7	14700.2
1454	ENSG00000101000	359.924	-0.468533	0.00034278	0.00379628	PROCR	protein C receptor	388.663	409.52	455.746	323.134	248.304	334.176
1455	ENSG00000138308	916.01	0.31715	0.000344483	0.00381251	PLA2G12B	phospholipase A2 group XIIB	891.412	779.408	774.304	1064.39	945.327	1041.22
1456	ENSG00000176390	1063.79	-0.280723	0.000344876	0.00381425	CRLF3	cytokine receptor like factor 3	1163.09	1233.36	1104.49	995.475	946.214	940.09
1457	ENSG00000172765	1884.95	0.269282	0.000347711	0.00384296	TMCC1	transmembrane and coiled-coil domain family 1	1868.87	1612.86	1643.94	2155.78	2075.11	1953.17
1458	ENSG00000055070	5376.5	-0.185124	0.000348695	0.00384592	SZRD1	SUZ RNA binding domain containing 1	5713.93	5745.28	5703.81	5047.22	4927.05	5121.69
1459	ENSG00000157800	1960.02	-0.231142	0.000348542	0.00384592	SLC37A3	solute carrier family 37 member 3	2086.41	2177.3	2086.9	1813.09	1857.84	1738.6
1460	ENSG00000171262	2424.78	-0.26147	0.00034866	0.00384592	FAM98B	family with sequence similarity 98 member B	2638.46	2849.82	2443.82	2192.09	2342.03	2082.45
1461	ENSG00000099341	4120.27	-0.225246	0.000349283	0.00384976	PSMD8	proteasome 26S subunit, non-ATPase 8	4495.73	4127.62	4699.3	3927.89	3752.04	3719.03
1462	ENSG00000171914	3030.43	-0.270639	0.000350784	0.00386366	TLN2	talin 2	3641.06	2995.14	3303	2684.71	2630.24	2928.44
1463	ENSG00000139318	1143.27	-0.305604	0.000351293	0.00386662	DUSP6	dual specificity phosphatase 6	1156.32	1245.37	1391.65	985.232	995.875	1085.19
1464	ENSG00000129235	589.709	-0.391338	0.000355335	0.00390845	TXNDC17	thioredoxin domain containing 17	573.327	768.6	667.343	516.828	522.324	489.832
1465	ENSG00000161647	229.086	-0.521699	0.000356073	0.00391388	MPP3	membrane palmitoylated protein 3	270.711	244.991	294.142	213.25	170.265	181.159
1466	ENSG00000177674	538.98	-0.365104	0.000359817	0.00395234	AGTRAP	angiotensin II receptor associated protein	670.009	556.034	592.935	480.51	477.098	457.294
1467	ENSG00000116539	4964.43	0.202106	0.000360677	0.00395909	ASH1L	ASH1 like histone lysine methyltransferase	4613.69	4396.63	4841.14	5285.61	5365.13	5284.38
1468	ENSG00000105364	2295.19	-0.22547	0.000363308	0.00398525	MRPL4	mitochondrial ribosomal protein L4	2508.91	2352.64	2560.09	2152.05	2115.9	2081.57
1469	ENSG00000180626	644.434	0.321528	0.000364198	0.00399229	ZNF594	zinc finger protein 594	586.862	553.632	577.821	692.828	743.137	712.323
1470	ENSG00000224631	1969.48	-0.345989	0.000364866	0.00399689	NA	NA	1880.47	2464.32	2270.59	1854.99	1835.67	1510.83
1471	ENSG00000244038	10637.5	-0.189853	0.000366358	0.00401051	DDOST	dolichyl-diphosphooligosaccharide--protein glycosyltransferase non-catalytic subunit	11862.9	10923.7	11220.4	9794.58	9823.95	10199.4
1472	ENSG00000156453	707.941	0.329597	0.00036701	0.00401492	PCDH1	protocadherin 1	625.535	578.852	677.807	767.326	767.081	831.043
1473	ENSG00000140365	684.531	-0.317674	0.000368119	0.00402432	COMMD4	COMM domain containing 4	808.265	722.964	746.401	610.881	611.004	607.673
1474	ENSG00000144677	4768.91	-0.199685	0.000369842	0.00404041	CTDSPL	CTD small phosphatase like	5006.22	5041.53	5248.06	4495.94	4261.95	4559.75
1475	ENSG00000135587	392.751	-0.385782	0.000372408	0.00406568	SMPD2	sphingomyelin phosphodiesterase 2	434.104	437.141	463.885	336.171	334.323	350.885
1476	ENSG00000189403	13096.5	-0.273182	0.000375894	0.00410097	HMGB1	high mobility group box 1	13297.7	16105.8	13596.8	11524.8	12999.6	11054.2
1477	ENSG00000091986	267.306	-0.45063	0.000378547	0.00412711	CCDC80	coiled-coil domain containing 80	302.616	307.44	316.232	227.218	219.926	230.406
1478	ENSG00000131148	2912.72	-0.240627	0.000378822	0.00412731	EMC8	ER membrane protein complex subunit 8	3156.68	2933.89	3373.92	2784.35	2562.85	2664.62
1479	ENSG00000180902	879.151	-0.313491	0.000380054	0.00413784	D2HGDH	D-2-hydroxyglutarate dehydrogenase	1054.81	975.161	891.728	759.876	825.609	767.726
1480	ENSG00000178952	10870.2	-0.169742	0.000380302	0.00413784	TUFM	Tu translation elongation factor, mitochondrial	11518.7	11535	11472.7	10354.2	10286.9	10053.4
1481	ENSG00000103489	592.17	0.352949	0.000382542	0.00415941	XYLT1	xylosyltransferase 1	524.986	473.169	561.545	701.209	664.212	627.899
1482	ENSG00000124839	1999.07	0.26872	0.000383202	0.00416376	RAB17	RAB17, member RAS oncogene family	1836	1707.73	1896.23	2097.11	2063.58	2393.76
1483	ENSG00000150995	537.519	-0.356141	0.000384889	0.00417923	ITPR1	inositol 1,4,5-trisphosphate receptor type 1	642.938	558.436	608.049	498.203	454.041	463.45
1484	ENSG00000075131	281.12	-0.571989	0.000385144	0.00417923	TIPIN	TIMELESS interacting protein	351.924	380.697	275.541	238.393	266.04	174.123
1485	ENSG00000052795	1828.34	0.23027	0.000386547	0.00419162	FNIP2	folliculin interacting protein 2	1707.41	1636.88	1703.24	1982.57	1921.69	2018.25
1486	ENSG00000010310	244.958	0.506682	0.000388058	0.00420518	GIPR	gastric inhibitory polypeptide receptor	187.564	235.384	184.856	307.303	284.662	269.979
1487	ENSG00000243449	345.889	-0.431793	0.000388401	0.00420606	C4orf48	chromosome 4 open reading frame 48	411.867	373.491	405.754	330.583	269.587	284.05
1488	ENSG00000213585	16288	-0.171176	0.000388809	0.00420765	VDAC1	voltage dependent anion channel 1	17127.3	17764.3	16868.4	15436.9	15151	15380
1489	ENSG00000185278	546.497	0.340294	0.00039119	0.00423058	ZBTB37	zinc finger and BTB domain containing 37	506.616	476.772	462.722	622.987	611.004	598.879
1490	ENSG00000114902	3053.59	-0.206075	0.00039243	0.00423502	SPCS1	signal peptidase complex subunit 1	3182.79	3374.63	3257.66	2857.92	2864.36	2784.21
1491	ENSG00000169976	1296.79	-0.271228	0.000391877	0.00423502	SF3B5	splicing factor 3b subunit 5	1447.34	1315.03	1491.64	1225.49	1140.42	1160.82
1492	ENSG00000090975	1049.23	0.367316	0.000392211	0.00423502	PITPNM2	phosphatidylinositol transfer protein membrane associated 2	953.289	790.217	1004.5	1283.22	1017.16	1247
1493	ENSG00000197183	9956.49	0.213752	0.000392652	0.00423502	NOL4L	nucleolar protein 4 like	9356.93	8620.33	9682.29	10912	10127.2	11040.1
1494	ENSG00000125503	2569.42	0.215351	0.000393511	0.00424144	PPP1R12C	protein phosphatase 1 regulatory subunit 12C	2359.05	2299.79	2475.21	2761.07	2795.19	2726.17
1495	ENSG00000101350	4998.94	0.21951	0.000396641	0.00427232	KIF3B	kinesin family member 3B	4612.72	4707.67	4537.7	5473.72	5686.15	4975.71
1496	ENSG00000100591	5393.54	-0.214703	0.000398858	0.00429333	AHSA1	activator of HSP90 ATPase activity 1	5566.97	6247.27	5570.1	4940.13	5069.83	4966.91
1497	ENSG00000187720	81.8984	0.827543	0.000400049	0.00430326	THSD4	thrombospondin type 1 domain containing 4	52.2085	62.4487	62.7814	113.609	86.0194	114.323
1498	ENSG00000272398	3663.69	0.224332	0.000402208	0.00432361	CD24	CD24 molecule	3337.48	3446.69	3354.15	4232.4	3711.25	3900.19
1499	ENSG00000092621	12128.6	0.173394	0.000402516	0.00432403	PHGDH	phosphoglycerate dehydrogenase	11296.4	11627.5	11278.6	13141.4	12853.3	12574.7
1500	ENSG00000134369	269.671	0.463615	0.000404798	0.00434564	NAV1	neuron navigator 1	230.104	210.164	239.499	330.583	316.587	291.085
1501	ENSG00000177103	328.181	0.502865	0.00040594	0.004355	DSCAML1	DS cell adhesion molecule like 1	304.55	204.159	304.606	405.081	383.097	367.594
1502	ENSG00000176092	2734.88	-0.248861	0.000406933	0.00436274	CRYBG2	crystallin beta-gamma domain containing 2	2894.67	2760.95	3255.33	2472.39	2443.13	2582.83
1503	ENSG00000068615	442.645	0.375855	0.000410724	0.00440039	REEP1	receptor accessory protein 1	377.062	404.716	374.363	534.521	481.532	483.676
1504	ENSG00000149295	299.841	-0.489748	0.000411168	0.00440039	DRD2	dopamine receptor D2	418.635	311.043	319.72	252.361	261.606	235.682
1505	ENSG00000141971	720.21	-0.347674	0.000411264	0.00440039	MVB12A	multivesicular body subunit 12A	865.308	722.964	830.11	669.548	575.532	657.799
1506	ENSG00000108375	3794.14	-0.197994	0.000412934	0.00441532	RNF43	ring finger protein 43	4130.27	3929.47	4101.72	3479.04	3511.72	3612.62
1507	ENSG00000132646	5268.63	-0.217327	0.000415842	0.00444347	PCNA	proliferating cell nuclear antigen	5778.71	5957.85	5257.36	4798.58	5043.22	4776.08
1508	ENSG00000175792	1876.8	-0.224567	0.000416421	0.00444605	RUVBL1	RuvB like AAA ATPase 1	1983.92	2051.2	2033.42	1698.55	1768.28	1725.4
1509	ENSG00000139197	3573.45	-0.202321	0.000416636	0.00444605	PEX5	peroxisomal biogenesis factor 5	3764.81	3940.27	3766.88	3217.37	3390.23	3361.11
1510	ENSG00000196591	7860.47	-0.227044	0.000417191	0.00444902	HDAC2	histone deacetylase 2	8126.16	9238.81	8069.73	7398.55	7442.9	6886.67
1511	ENSG00000083444	3187.38	-0.225492	0.000418141	0.00445032	PLOD1	procollagen-lysine,2-oxoglutarate 5-dioxygenase 1	3694.24	3327.8	3283.23	2976.18	2960.13	2882.71
1512	ENSG00000171503	289.243	0.45933	0.000417938	0.00445032	ETFDH	electron transfer flavoprotein dehydrogenase	220.436	246.192	265.077	315.684	360.927	327.141
1513	ENSG00000105398	345.179	0.46157	0.000418029	0.00445032	SULT2A1	sulfotransferase family 2A member 1	332.588	300.234	237.174	408.806	413.248	379.026
1514	ENSG00000099899	1283.05	-0.251314	0.000419777	0.00446478	TRMT2A	tRNA methyltransferase 2 homolog A	1405.76	1379.88	1397.47	1209.66	1128.89	1176.65
1515	ENSG00000198576	82.3222	0.834112	0.000420071	0.00446495	ARC	activity regulated cytoskeleton associated protein	61.8768	46.8365	68.5945	96.847	96.661	123.118
1516	ENSG00000124249	264.889	-0.477013	0.000420602	0.00446764	KCNK15	potassium two pore domain channel subfamily K member 15	298.749	317.047	309.256	221.631	248.304	194.35
1517	ENSG00000182117	1450.46	-0.293656	0.000423096	0.00449118	NOP10	NOP10 ribonucleoprotein	1638.77	1425.51	1727.65	1303.71	1225.56	1381.55
1518	ENSG00000053371	992.994	-0.278345	0.00042448	0.00450269	AKR7A2	aldo-keto reductase family 7 member A2	1146.65	1071.24	1046.36	914.459	869.949	909.311
1519	ENSG00000111181	514.292	0.938491	0.00042474	0.00450269	SLC6A12	solute carrier family 6 member 12	399.298	260.603	397.615	797.125	519.664	711.443
1520	ENSG00000179010	6940.51	-0.239695	0.000425457	0.00450733	MRFAP1	Morf4 family associated protein 1	6950.5	8178.38	7420.99	6214.04	6779.57	6099.59
1521	ENSG00000116406	1235.25	0.253615	0.000427054	0.00452126	EDEM3	ER degradation enhancing alpha-mannosidase like protein 3	1121.52	1101.26	1157.97	1369.83	1351.48	1309.44
1522	ENSG00000167635	4530.92	-0.233198	0.000427647	0.00452457	ZNF146	zinc finger protein 146	4703.6	5249.3	4737.67	4080.61	4450.84	3963.5
1523	ENSG00000182512	2299.72	-0.25158	0.000428152	0.00452694	GLRX5	glutaredoxin 5	2340.68	2442.71	2717.04	2173.47	2005.94	2118.5
1524	ENSG00000155926	34.2297	1.30013	0.000428469	0.00452732	SLA	Src like adaptor	20.3033	16.8131	22.0897	58.6669	53.2079	34.297
1525	ENSG00000136636	2889.6	-0.216668	0.000428918	0.0045291	KCTD3	potassium channel tetramerization domain containing 3	3041.63	3226.92	3050.71	2715.44	2748.19	2554.69
1526	ENSG00000123143	4787.33	-0.202238	0.000429785	0.00453527	PKN1	protein kinase N1	5387.15	4913.03	5064.37	4499.66	4504.05	4355.72
1527	ENSG00000171425	3734.09	0.259346	0.000430855	0.00454359	ZNF581	zinc finger protein 581	3203.09	3226.92	3769.21	4222.16	3784.86	4198.31
1528	ENSG00000109576	436.917	-0.417568	0.000431801	0.00454933	AADAT	aminoadipate aminotransferase	457.308	550.029	492.95	331.515	421.229	368.473
1529	ENSG00000090924	1580.14	0.274639	0.000431965	0.00454933	PLEKHG2	pleckstrin homology and RhoGEF domain containing G2	1513.08	1282.6	1492.8	1810.29	1673.39	1708.7
1530	ENSG00000111674	1467.39	0.251155	0.000433262	0.00456001	ENO2	enolase 2	1334.22	1395.49	1290.51	1603.56	1653.88	1526.66
1531	ENSG00000196730	4292.03	0.29046	0.000433655	0.00456116	DAPK1	death associated protein kinase 1	4496.7	3563.18	3520.41	4754.81	4896.9	4520.17
1532	ENSG00000166135	5768.57	0.182372	0.000434542	0.00456613	HIF1AN	hypoxia inducible factor 1 subunit alpha inhibitor	5442.25	5469.07	5301.54	6258.74	6070.13	6069.69
1533	ENSG00000185950	2705.73	0.254898	0.000434694	0.00456613	IRS2	insulin receptor substrate 2	2406.43	2256.56	2739.13	2981.77	2925.55	2924.92
1534	ENSG00000145220	1217.85	-0.304799	0.000435634	0.00457302	LYAR	Ly1 antibody reactive	1266.54	1495.17	1277.72	1069.04	1175.01	1023.63
1535	ENSG00000237550	190.899	-0.63138	0.00043626	0.0045766	NA	NA	197.232	240.187	259.264	144.339	117.057	187.315
1536	ENSG00000172731	1411.53	-0.281135	0.00043669	0.00457814	LRRC20	leucine rich repeat containing 20	1716.11	1451.93	1475.36	1306.5	1234.42	1284.82
1537	ENSG00000165801	757.53	0.304601	0.000437099	0.00457945	ARHGEF40	Rho guanine nucleotide exchange factor 40	715.45	641.3	675.481	851.136	811.421	850.39
1538	ENSG00000259781	762.136	-0.352173	0.000437491	0.00458057	NA	NA	804.398	969.156	791.743	630.437	729.835	647.246
1539	ENSG00000161835	82.4484	0.824657	0.000442732	0.00463243	GRASP	general receptor for phosphoinositides 1 associated scaffold protein	70.5782	48.0375	59.2935	99.6406	96.661	120.479
1540	ENSG00000172757	17431.9	-0.195996	0.000443161	0.00463391	CFL1	cofilin 1	18650	17773.9	19418.1	16346.7	15487	16915.5
1541	ENSG00000107611	171.53	0.609476	0.000443465	0.00463408	CUBN	cubilin	145.024	124.897	137.189	201.144	173.812	247.114
1542	ENSG00000213465	723.67	-0.324317	0.000444574	0.00464265	ARL2	ADP ribosylation factor like GTPase 2	867.241	732.572	812.67	667.685	620.759	641.091
1543	ENSG00000187017	1331.6	0.288559	0.000445496	0.00464625	ESPN	espin	1199.83	1101.26	1295.16	1484.37	1358.58	1550.4
1544	ENSG00000214595	823.237	0.333681	0.000445484	0.00464625	EML6	EMAP like 6	728.986	682.132	774.304	860.448	866.402	1027.15
1545	ENSG00000137509	5944.18	-0.176572	0.000446726	0.0046545	PRCP	prolylcarboxypeptidase	6338.5	6284.5	6299.07	5618.99	5530.07	5593.93
1546	ENSG00000074603	2748.9	0.221534	0.000446864	0.0046545	DPP8	dipeptidyl peptidase 8	2397.72	2676.89	2542.65	2919.38	3016	2940.75
1547	ENSG00000253368	908.835	0.282013	0.000447315	0.00465618	TRNP1	TMF1 regulated nuclear protein 1	825.668	805.829	828.947	1041.11	955.969	995.493
1548	ENSG00000111540	5498.36	0.21913	0.000449153	0.00467229	RAB5B	RAB5B, member RAS oncogene family	4838.96	4947.86	5459.66	5876.94	5701.23	6165.55
1549	ENSG00000142207	2851.43	-0.235704	0.000450368	0.00468191	URB1	URB1 ribosome biogenesis homolog	3178.92	2847.42	3223.94	2624.18	2514.07	2720.02
1550	ENSG00000137764	591.846	0.336081	0.000451544	0.00469111	MAP2K5	mitogen-activated protein kinase kinase 5	563.659	518.805	485.974	649.992	673.967	658.679
1551	ENSG00000204991	1519.97	0.246292	0.000453004	0.00470324	SPIRE2	spire type actin nucleation factor 2	1459.9	1389.48	1320.73	1651.99	1679.6	1618.12
1552	ENSG00000083896	818.385	0.440138	0.000454312	0.00471378	YTHDC1	YTH domain containing 1	699.014	706.151	677.807	1200.34	854.874	772.123
1553	ENSG00000121440	916.752	0.29144	0.000454899	0.0047138	PDZRN3	PDZ domain containing ring finger 3	851.772	801.025	819.646	1049.49	939.119	1039.46
1554	ENSG00000119523	2545.16	0.208315	0.000454721	0.0047138	ALG2	ALG2 alpha-1,3/1,6-mannosyltransferase	2418.99	2351.43	2313.61	2766.66	2694.09	2726.17
1555	ENSG00000136828	2244.62	0.239875	0.000455785	0.00471994	RALGPS1	Ral GEF with PH domain and SH3 binding motif 1	2216.93	1947.92	2007.84	2416.52	2373.96	2504.56
1556	ENSG00000177303	2357.91	0.236786	0.000456889	0.00472833	CASKIN2	CASK interacting protein 2	2213.06	2018.78	2261.29	2665.15	2464.41	2524.79
1557	ENSG00000141441	188.523	0.543125	0.000459075	0.00474791	GAREM1	GRB2 associated regulator of MAPK1 subtype 1	147.924	138.108	174.393	231.874	212.832	226.009
1558	ENSG00000150054	3666.07	0.206543	0.000459378	0.00474798	MPP7	membrane palmitoylated protein 7	3353.91	3494.73	3364.62	3839.42	4120.95	3822.8
1559	ENSG00000126803	338.451	-0.414803	0.000460443	0.00475595	HSPA2	heat shock protein family A (Hsp70) member 2	370.294	387.903	402.266	314.753	281.115	274.376
1560	ENSG00000137944	337.261	-0.408208	0.000464002	0.00478963	KYAT3	kynurenine aminotransferase 3	402.199	378.295	373.201	274.71	292.643	302.517
1561	ENSG00000148483	62.6668	0.982214	0.000465486	0.00480187	TMEM236	transmembrane protein 236	48.3412	25.2197	52.3178	90.3284	74.4911	85.3029
1562	ENSG00000137168	1650.77	-0.228287	0.000466485	0.0048091	PPIL1	peptidylprolyl isomerase like 1	1778.96	1778.59	1785.78	1528.13	1487.16	1546
1563	ENSG00000177119	16812.9	0.178971	0.000467636	0.00481788	ANO6	anoctamin 6	16273.6	15182.2	15855.8	18367.4	17719.1	17479.2
1564	ENSG00000118454	1153.16	0.260676	0.000468532	0.00482094	ANKRD13C	ankyrin repeat domain 13C	1020	1089.25	1039.38	1266.46	1287.63	1216.23
1565	ENSG00000138674	7498.47	0.235501	0.00046825	0.00482094	SEC31A	SEC31 homolog A, COPII coat complex component	7377.84	6291.71	6990.82	8421.96	7591.88	8316.59
1566	ENSG00000132128	1889.33	-0.227303	0.00047073	0.00484047	LRRC41	leucine rich repeat containing 41	2021.63	2003.16	2089.23	1684.58	1735.46	1801.91
1567	ENSG00000174177	829.365	-0.289257	0.00047111	0.00484128	CTU2	cytosolic thiouridylase subunit 2	930.085	900.703	905.68	726.352	727.175	786.193
1568	ENSG00000147257	23400	-0.159835	0.000471529	0.0048425	GPC3	glypican 3	24687.9	24493.1	24903.3	22414.5	22054.7	21846.3
1569	ENSG00000166426	1384.83	-0.297012	0.000471831	0.0048425	CRABP1	cellular retinoic acid binding protein 1	1549.82	1353.46	1676.5	1302.78	1174.12	1252.28
1570	ENSG00000211460	4896.17	-0.219878	0.00047322	0.00485367	TSN	translin	5260.49	5669.62	4876.02	4555.53	4496.95	4518.41
1571	ENSG00000126067	2685.66	-0.233908	0.000476734	0.00488349	PSMB2	proteasome 20S subunit beta 2	3019.39	2771.76	2915.85	2589.73	2303.02	2514.24
1572	ENSG00000166140	811.694	0.307803	0.000476475	0.00488349	ZFYVE19	zinc finger FYVE-type containing 19	758.957	734.973	681.294	946.121	910.742	838.079
1573	ENSG00000116157	538.578	-0.372475	0.000479359	0.00490726	GPX7	glutathione peroxidase 7	692.246	557.235	572.008	470.267	482.418	457.294
1574	ENSG00000185215	423.133	-0.386392	0.000480079	0.00491151	TNFAIP2	TNF alpha induced protein 2	465.043	459.959	513.877	334.308	379.55	386.061
1575	ENSG00000180228	2029.72	-0.22313	0.000481419	0.00492209	PRKRA	protein activator of interferon induced protein kinase EIF2AK2	2101.88	2224.14	2234.55	1840.09	1862.28	1915.36
1576	ENSG00000180530	2704.31	0.219339	0.000483656	0.00494182	NRIP1	nuclear receptor interacting protein 1	2459.6	2447.51	2590.31	3059.06	2828.89	2840.5
1577	ENSG00000143882	628.707	0.341242	0.000484787	0.00495024	ATP6V1C2	ATPase H+ transporting V1 subunit C2	547.223	575.249	541.78	744.046	630.514	733.429
1578	ENSG00000109084	10637.3	-0.180629	0.000485175	0.00495106	TMEM97	transmembrane protein 97	11171.7	11633.5	11103	9802.03	10342.7	9771.13
1579	ENSG00000085662	1296.34	0.337489	0.000486249	0.00495888	AKR1B1	aldo-keto reductase family 1 member B	1275.24	1046.02	1112.63	1581.21	1250.39	1512.59
1580	ENSG00000164022	3261.63	-0.240964	0.000487644	0.00496996	AIMP1	aminoacyl tRNA synthetase complex interacting multifunctional protein 1	3308.47	3851.4	3442.51	2929.62	3136.61	2901.18
1581	ENSG00000151151	6973.35	0.243874	0.000490173	0.00499257	IPMK	inositol polyphosphate multikinase	5763.24	6334.94	7060.58	7798.98	7291.26	7591.07
1582	ENSG00000100479	596.826	-0.321177	0.000492542	0.00501352	POLE2	DNA polymerase epsilon 2, accessory subunit	667.109	656.913	665.018	505.653	550.702	535.561
1583	ENSG00000127463	2728.68	-0.217176	0.000494614	0.00503144	EMC1	ER membrane protein complex subunit 1	2839.56	3022.76	2940.26	2450.97	2472.39	2646.15
1584	ENSG00000158856	2703.35	0.212678	0.000494982	0.005032	DMTN	dematin actin binding protein	2597.86	2425.89	2488	2862.57	2994.72	2851.05
1585	ENSG00000160180	195.621	-0.580227	0.000497853	0.005058	TFF3	trefoil factor 3	284.246	200.556	217.41	171.345	140.114	160.053
1586	ENSG00000101546	299.695	-0.430382	0.000498177	0.0050581	RBFA	ribosome binding factor A	343.223	356.678	332.509	243.98	245.643	276.135
1587	ENSG00000171453	1060.11	-0.286825	0.000499365	0.00506051	POLR1C	RNA polymerase I and III subunit C	1131.18	1251.38	1113.79	922.84	1019.82	921.623
1588	ENSG00000225648	1229.82	-0.260783	0.000499672	0.00506051	SBDSP1	SBDS pseudogene 1	1335.18	1402.69	1284.69	1069.04	1155.5	1131.8
1589	ENSG00000172336	700.123	-0.307584	0.000499366	0.00506051	POP7	POP7 homolog, ribonuclease P/MRP subunit	759.924	798.623	765.003	659.304	621.646	596.241
1590	ENSG00000133027	999.657	-0.342721	0.000499386	0.00506051	PEMT	phosphatidylethanolamine N-methyltransferase	1145.69	967.955	1239.35	868.829	809.647	966.473
1591	ENSG00000117616	2835.98	0.235514	0.000502506	0.00508419	RSRP1	arginine and serine rich protein 1	2477.97	2666.08	2672.86	3019.02	2890.96	3289
1592	ENSG00000158715	860.033	-0.299395	0.000502935	0.00508419	SLC45A3	solute carrier family 45 member 3	928.151	891.095	1027.75	780.363	741.363	791.47
1593	ENSG00000187266	568.108	0.339058	0.000502957	0.00508419	EPOR	erythropoietin receptor	524.019	471.968	508.064	649.992	595.929	658.679
1594	ENSG00000143199	85.2897	0.818138	0.000504038	0.00509192	ADCY10	adenylate cyclase 10	54.1422	75.659	55.8057	122.921	113.51	89.6999
1595	ENSG00000168002	1421.85	-0.244611	0.000504912	0.00509436	POLR2G	RNA polymerase II subunit G	1576.89	1548.01	1500.94	1294.4	1256.59	1354.29
1596	ENSG00000102743	672.192	-0.354561	0.000504798	0.00509436	SLC25A15	solute carrier family 25 member 15	698.047	853.866	712.685	541.971	610.117	616.467
1597	ENSG00000185022	2622.05	-0.335903	0.000505608	0.00509819	MAFF	MAF bZIP transcription factor F	2472.17	2853.43	3454.14	2334.57	2135.41	2482.58
1598	ENSG00000121931	1908.16	0.249286	0.000508745	0.00512661	LRIF1	ligand dependent nuclear receptor interacting factor 1	1655.2	1873.46	1704.4	2032.86	2181.52	2001.54
1599	ENSG00000068903	1572.9	0.322932	0.000512749	0.00516373	SIRT2	sirtuin 2	1518.88	1242.97	1428.86	1877.34	1518.2	1851.16
1600	ENSG00000165288	3495.44	0.204773	0.000516381	0.00519705	BRWD3	bromodomain and WD repeat domain containing 3	3256.26	3141.65	3344.85	3818.94	3815.89	3595.03
1601	ENSG00000135205	68.1472	0.866312	0.00051728	0.00520284	CCDC146	coiled-coil domain containing 146	44.4739	55.2431	45.3421	97.7782	86.0194	80.0264
1602	ENSG00000273038	155.755	0.642574	0.000517621	0.00520303	NA	NA	121.82	102.08	140.677	229.08	170.265	170.606
1603	ENSG00000116574	3958.98	0.205533	0.000518341	0.00520695	RHOU	ras homolog family member U	3530.84	3667.66	3835.48	4257.54	4091.69	4370.67
1604	ENSG00000180525	399.126	0.386125	0.000518658	0.00520695	PRR26	proline rich 26	323.886	368.688	346.46	444.192	477.098	434.429
1605	ENSG00000160963	1082.36	-0.290349	0.000519966	0.00521683	COL26A1	collagen type XXVI alpha 1 chain	1293.61	1086.85	1190.52	954.502	1016.27	952.402
1606	ENSG00000076770	10009.3	0.212395	0.000520705	0.00522099	MBNL3	muscleblind like splicing regulator 3	9759.13	8577.09	9482.32	11242.6	10615	10379.7
1607	ENSG00000186654	1256.51	0.256969	0.000521468	0.00522539	PRR5	proline rich 5	1180.49	1088.05	1164.94	1408.01	1316.01	1381.55
1608	ENSG00000125347	374.032	0.41349	0.000522099	0.00522845	IRF1	interferon regulatory factor 1	315.185	313.445	333.671	474.923	382.21	424.755
1609	ENSG00000203760	308.478	-0.429266	0.000523063	0.00523284	CENPW	centromere protein W	342.256	386.702	333.671	248.636	274.021	265.582
1610	ENSG00000047346	518.64	0.348483	0.000523186	0.00523284	FAM214A	family with sequence similarity 214 member A	445.706	489.982	433.657	597.844	592.381	552.27
1611	ENSG00000188042	1666.31	-0.240494	0.00052446	0.00524232	ARL4C	ADP ribosylation factor like GTPase 4C	1856.3	1820.62	1736.95	1523.48	1599.78	1460.7
1612	ENSG00000179431	250.852	-0.478829	0.000529994	0.00529435	FJX1	four-jointed box kinase 1	322.919	270.211	282.516	199.281	229.681	200.506
1613	ENSG00000078319	262.204	-0.458278	0.000531572	0.00530263	NA	NA	294.881	324.253	291.817	203.006	236.775	222.491
1614	ENSG00000196199	2259.98	0.298547	0.00053151	0.00530263	MPHOSPH8	M-phase phosphoprotein 8	2016.8	2267.37	1797.41	2398.83	2742.87	2336.59
1615	ENSG00000100170	81.3084	0.892548	0.00053181	0.00530263	SLC5A1	solute carrier family 5 member 1	42.5403	70.8553	58.1309	109.884	78.9251	127.515
1616	ENSG00000012171	4606.95	-0.262399	0.000532406	0.00530529	SEMA3B	semaphorin 3B	4939.51	4568.36	5566.62	4076.89	3963.99	4526.33
1617	ENSG00000086062	5825.37	0.203955	0.000534282	0.00531739	B4GALT1	beta-1,4-galactosyltransferase 1	5293.36	5227.68	5722.41	6317.4	5968.15	6423.22
1618	ENSG00000149292	400.283	-0.428003	0.000533993	0.00531739	TTC12	tetratricopeptide repeat domain 12	468.91	503.193	405.754	309.165	388.418	326.261
1619	ENSG00000089057	2040.24	-0.254646	0.000534758	0.00531884	SLC23A2	solute carrier family 23 member 2	2287.51	2024.78	2346.16	1861.51	1771.82	1949.65
1620	ENSG00000056097	7781.9	0.180419	0.000535948	0.00532739	ZFR	zinc finger RNA binding protein	7080.05	7392.97	7416.34	8348.4	8425.47	8028.14
1621	ENSG00000123411	573.843	0.329852	0.000536645	0.00533103	IKZF4	IKAROS family zinc finger 4	531.753	477.973	515.04	621.124	637.608	659.558
1622	ENSG00000029153	1146.44	-0.319191	0.000542469	0.00538556	ARNTL2	aryl hydrocarbon receptor nuclear translocator like 2	1155.36	1299.41	1364.91	1024.34	908.968	1125.65
1623	ENSG00000134900	3280.25	-0.23597	0.000544297	0.00540037	TPP2	tripeptidyl peptidase 2	3596.59	3240.13	3806.41	2951.04	2963.68	3123.67
1624	ENSG00000169972	886.179	-0.305209	0.000546129	0.00541522	PUSL1	pseudouridine synthase like 1	895.279	982.366	1062.63	763.601	781.269	831.923
1625	ENSG00000271895	93.5404	0.74792	0.000550618	0.00544966	NA	NA	75.4123	74.4581	59.2935	130.371	117.057	104.65
1626	ENSG00000169562	1220.89	0.256267	0.000550546	0.00544966	GJB1	gap junction protein beta 1	1138.92	1130.08	1068.45	1376.34	1335.52	1276.03
1627	ENSG00000161016	82474.2	-0.175219	0.000550447	0.00544966	RPL8	ribosomal protein L8	87097.3	84509.9	90821.4	80313.2	76288.6	75814.9
1628	ENSG00000127328	1576.95	0.254334	0.000555922	0.00549572	RAB3IP	RAB3A interacting protein	1409.63	1510.78	1395.14	1751.63	1796.65	1597.89
1629	ENSG00000125971	4872.61	-0.199757	0.000555954	0.00549572	DYNLRB1	dynein light chain roadblock-type 1	5154.14	5003.1	5471.28	4436.34	4680.52	4490.27
1630	ENSG00000144820	62.9516	0.918943	0.000556795	0.00550066	ADGRG7	adhesion G protein-coupled receptor G7	44.4739	42.0328	44.1795	64.2542	87.793	94.9764
1631	ENSG00000159176	1815.66	0.22463	0.000558495	0.00551407	CSRP1	cysteine and glycine rich protein 1	1666.81	1651.29	1705.56	2012.37	1894.2	1963.72
1632	ENSG00000188833	592.465	0.430983	0.000559893	0.00552448	ENTPD8	ectonucleoside triphosphate diphosphohydrolase 8	523.052	417.926	572.008	764.532	571.985	705.288
1633	ENSG00000110171	1274.77	0.294599	0.000564681	0.00556832	TRIM3	tripartite motif containing 3	1109.91	1103.66	1221.91	1486.23	1248.61	1478.29
1634	ENSG00000143149	1662.63	-0.266335	0.000565568	0.00556847	ALDH9A1	aldehyde dehydrogenase 9 family member A1	1835.03	1953.92	1657.89	1552.35	1555.44	1421.13
1635	ENSG00000068308	2413.48	0.230829	0.000565734	0.00556847	OTUD5	OTU deubiquitinase 5	2288.47	2071.62	2300.82	2666.09	2491.02	2662.86
1636	ENSG00000050426	6912.9	0.204688	0.000565656	0.00556847	LETMD1	LETM1 domain containing 1	6594.71	6391.39	6282.79	7432.07	6932.1	7844.35
1637	ENSG00000168827	4226.42	-0.198735	0.00056805	0.00558444	GFM1	G elongation factor mitochondrial 1	4408.72	4764.12	4379.58	3959.55	3958.67	3887.88
1638	ENSG00000077235	4616.84	-0.194609	0.00056794	0.00558444	GTF3C1	general transcription factor IIIC subunit 1	5071.96	4686.06	5023.67	4326.45	4242.44	4350.45
1639	ENSG00000029534	185.65	0.59835	0.000571571	0.00561385	ANK1	ankyrin 1	177.896	151.318	112.774	233.736	238.549	199.626
1640	ENSG00000151835	589.167	-0.344329	0.000571739	0.00561385	SACS	sacsin molecular chaperone	641.971	616.081	719.661	508.447	492.173	556.667
1641	ENSG00000153561	10740.4	0.174954	0.000572137	0.00561411	RMND5A	required for meiotic nuclear division 5 homolog A	9820.04	10193.6	10257.8	11541.6	11037.1	11592.4
1642	ENSG00000172428	330.118	-0.425886	0.000572463	0.00561411	COPS9	COP9 signalosome subunit 9	343.223	402.314	390.64	298.922	256.285	289.326
1643	ENSG00000066557	462.412	-0.348403	0.000573143	0.00561736	LRRC40	leucine rich repeat containing 40	532.72	514.001	506.902	399.494	420.342	401.011
1644	ENSG00000177697	3841.12	-0.253075	0.000573708	0.00561948	CD151	CD151 molecule (Raph blood group)	4506.37	3778.15	4244.72	3536.78	3264.3	3716.39
1645	ENSG00000124299	7641.77	0.215877	0.000576027	0.00563876	PEPD	peptidase D	7394.27	6745.66	7071.05	8573.75	7589.22	8476.64
1646	ENSG00000062598	1911.58	-0.237067	0.000585202	0.0057251	ELMO2	engulfment and cell motility 2	2176.32	1917.9	2108.99	1734.86	1760.29	1771.13
1647	ENSG00000109686	5442.43	0.182654	0.000589161	0.00576033	SH3D19	SH3 domain containing 19	4997.52	5033.13	5265.5	5702.8	5794.34	5861.27
1648	ENSG00000160446	844.401	-0.293925	0.000591683	0.00577797	ZDHHC12	zinc finger DHHC-type containing 12	979.393	862.273	947.534	758.945	786.59	731.67
1649	ENSG00000214688	26.6004	1.53407	0.000591476	0.00577797	C10orf105	chromosome 10 open reading frame 105	10.6351	7.20562	23.2524	39.1113	30.1511	49.247
1650	ENSG00000023287	3715.02	0.231967	0.000594868	0.00580555	RB1CC1	RB1 inducible coiled-coil 1	3159.58	3644.84	3449.49	3927.89	4241.56	3866.77
1651	ENSG00000144445	531.063	0.367976	0.000598388	0.00583395	KANSL1L	KAT8 regulatory NSL complex subunit 1 like	493.08	469.566	427.844	566.182	562.23	667.473
1652	ENSG00000125485	1257.5	-0.265302	0.000598502	0.00583395	DDX31	DEAD-box helicase 31	1398.03	1293.41	1426.53	1115.6	1095.2	1216.23
1653	ENSG00000007062	3138.86	-0.212456	0.000599679	0.00584188	PROM1	prominin 1	3514.41	3365.03	3227.43	3036.71	2828	2861.6
1654	ENSG00000260912	116.283	0.653119	0.000602506	0.00586588	NA	NA	80.2464	99.6778	91.8469	141.546	145.435	138.947
1655	ENSG00000166986	11780.1	0.172081	0.000603984	0.00587671	MARS1	methionyl-tRNA synthetase 1	10714.3	11358.5	11164.6	12396.4	12719.3	12327.6
1656	ENSG00000127540	553.092	-0.33624	0.000605485	0.00588776	UQCR11	ubiquinol-cytochrome c reductase, complex III subunit XI	615.867	656.913	578.984	510.309	489.513	466.967
1657	ENSG00000135740	274.138	0.484713	0.000609005	0.00591841	SLC9A5	solute carrier family 9 member A5	225.27	213.767	246.475	337.102	267.813	354.403
1658	ENSG00000082898	15259.8	-0.181412	0.000610766	0.00592837	XPO1	exportin 1	16499.8	16616.2	15537.2	14231.9	14825.5	13848.1
1659	ENSG00000114166	263.959	0.478666	0.000610756	0.00592837	KAT2B	lysine acetyltransferase 2B	237.839	217.37	205.783	317.546	338.757	266.462
1660	ENSG00000066651	1820.37	-0.300988	0.000612059	0.00593734	TRMT11	tRNA methyltransferase 11 homolog	1786.69	2323.81	1920.65	1560.73	1687.58	1642.74
1661	ENSG00000136021	3663.74	0.20465	0.000613027	0.00594315	SCYL2	SCY1 like pseudokinase 2	3352.95	3452.69	3407.63	4120.65	3729.87	3918.65
1662	ENSG00000101911	2015.48	-0.22182	0.000614689	0.00595568	PRPS2	phosphoribosyl pyrophosphate synthetase 2	2205.33	2196.51	2107.83	1926.7	1786.9	1869.63
1663	ENSG00000186104	1125.15	0.297348	0.000615641	0.00595774	CYP2R1	cytochrome P450 family 2 subfamily R member 1	1129.25	977.563	919.631	1230.14	1196.29	1298.01
1664	ENSG00000185133	571.24	0.375837	0.000615563	0.00595774	INPP5J	inositol polyphosphate-5-phosphatase J	513.384	426.333	551.081	703.072	603.91	629.658
1665	ENSG00000162881	389.381	0.395961	0.000616336	0.00596088	OXER1	oxoeicosanoid receptor 1	365.46	307.44	334.834	430.224	476.211	422.117
1666	ENSG00000100485	1376.5	0.241631	0.000618693	0.00598008	SOS2	SOS Ras/Rho guanine nucleotide exchange factor 2	1261.71	1263.39	1259.12	1554.21	1485.39	1435.2
1667	ENSG00000251493	588.96	0.327268	0.000621506	0.00600367	FOXD1	forkhead box D1	560.758	493.585	511.552	670.479	664.212	633.176
1668	ENSG00000119333	1183.93	-0.287332	0.000622573	0.00601037	WDR34	WD repeat domain 34	1413.5	1187.73	1300.97	1125.85	1070.37	1005.17
1669	ENSG00000205885	659.952	0.307082	0.000624214	0.006019	C1RL-AS1	C1RL antisense RNA 1	616.834	582.454	569.683	744.977	740.477	705.288
1670	ENSG00000127616	9276.49	-0.189813	0.000623854	0.006019	SMARCA4	SWI/SNF related, matrix associated, actin dependent regulator of chromatin, subfamily a, member 4	9813.27	9762.42	10082.2	8493.67	9189	8318.35
1671	ENSG00000147536	637.118	-0.345697	0.000629239	0.00606258	GINS4	GINS complex subunit 4	796.663	664.118	676.644	603.431	548.928	532.923
1672	ENSG00000231131	1007.99	-0.313539	0.000629487	0.00606258	LNCAROD	lncRNA activating regulator of DKK1	1040.3	1044.82	1267.25	847.411	906.308	941.849
1673	ENSG00000162928	2649.18	0.221631	0.000630322	0.00606699	PEX13	peroxisomal biogenesis factor 13	2314.58	2588.02	2438.01	2833.71	2771.24	2949.54
1674	ENSG00000204922	1049.77	-0.268634	0.000637197	0.00612584	UQCC3	ubiquinol-cytochrome c reductase complex assembly factor 3	1072.21	1172.11	1198.66	966.607	957.742	931.296
1675	ENSG00000102753	5301.81	-0.187842	0.000637173	0.00612584	KPNA3	karyopherin subunit alpha 3	5602.75	5811.33	5525.93	4921.5	5132.79	4816.53
1676	ENSG00000186283	745.302	-0.296277	0.000637842	0.00612839	TOR3A	torsin family 3 member A	869.175	779.408	814.996	665.823	684.608	657.799
1677	ENSG00000253897	35.6349	1.23538	0.000638719	0.00613315	NA	NA	21.2701	18.0141	24.415	53.0796	35.4719	61.5588
1678	ENSG00000135940	4626.71	-0.201323	0.00064156	0.00615656	COX5B	cytochrome c oxidase subunit 5B	5153.17	4738.9	4952.75	4476.38	4142.24	4296.8
1679	ENSG00000134452	4902.1	0.193334	0.000641922	0.00615656	FBH1	F-box DNA helicase 1	4709.4	4586.38	4424.93	5431.81	5063.62	5196.44
1680	ENSG00000126709	496.662	-0.382993	0.000646353	0.00619537	IFI6	interferon alpha inducible protein 6	561.725	596.866	527.829	480.51	372.455	440.585
1681	ENSG00000131149	10387	0.191572	0.00064716	0.00619679	GSE1	Gse1 coiled-coil protein	10084	9068.27	9940.39	11311.5	10932.5	10985.6
1682	ENSG00000100413	536.149	-0.348725	0.000647271	0.00619679	POLR3H	RNA polymerase III subunit H	631.336	628.09	541.78	498.203	453.154	464.329
1683	ENSG00000169247	549.63	-0.355086	0.000650277	0.00622187	SH3TC2	SH3 domain and tetratricopeptide repeats 2	583.962	581.253	685.945	501.928	446.946	497.747
1684	ENSG00000115970	1309.77	-0.244381	0.000653212	0.00624624	THADA	THADA armadillo repeat containing	1406.73	1400.29	1454.44	1209.66	1148.4	1239.09
1685	ENSG00000154864	43.2482	1.14399	0.000655925	0.00626847	PIEZO2	piezo type mechanosensitive ion channel component 2	15.4692	28.8225	37.2038	61.4606	54.0947	62.4382
1686	ENSG00000197099	97.5864	0.747121	0.000659989	0.00630356	NA	NA	55.109	87.6684	76.7328	128.508	112.623	124.876
1687	ENSG00000188186	764.732	-0.295855	0.000661279	0.00631214	LAMTOR4	late endosomal/lysosomal adaptor, MAPK and MTOR activator 4	851.772	877.885	798.719	716.109	653.57	690.338
1688	ENSG00000159409	166.955	0.593768	0.000664671	0.00634076	CELF3	CUGBP Elav-like family member 3	166.294	114.089	117.424	202.075	205.737	196.109
1689	ENSG00000278041	108.884	-0.673194	0.00066793	0.00636807	NA	NA	145.024	127.299	129.051	72.6352	93.1138	86.1823
1690	ENSG00000143164	2278.65	0.285133	0.000671899	0.00640213	DCAF6	DDB1 and CUL4 associated factor 6	2231.43	2058.41	1870.65	2643.74	2652.41	2215.24
1691	ENSG00000138303	2814.87	0.211943	0.000672547	0.00640451	ASCC1	activating signal cointegrator 1 complex subunit 1	2601.72	2742.94	2481.03	3096.31	3008.02	2959.22
1692	ENSG00000256269	1906.87	-0.24999	0.000673769	0.00641235	HMBS	hydroxymethylbilane synthase	2225.63	1943.12	2043.88	1846.61	1661.86	1720.13
1693	ENSG00000175155	1163.27	0.260341	0.000674978	0.00642007	YPEL2	yippee like 2	1060.61	1015.99	1098.67	1335.37	1216.69	1252.28
1694	ENSG00000160211	2373.55	0.289232	0.000678466	0.00644769	G6PD	glucose-6-phosphate dehydrogenase	2185.99	1880.67	2341.51	2735	2348.24	2749.92
1695	ENSG00000268621	552.078	0.381522	0.000678683	0.00644769	IGFL2-AS1	IGFL2 antisense RNA 1	408.967	473.169	558.057	637.886	596.815	637.573
1696	ENSG00000213380	1085.81	0.259956	0.000684163	0.00649592	COG8	component of oligomeric golgi complex 8	977.459	1005.18	982.413	1200.34	1121.8	1227.66
1697	ENSG00000175329	912.805	0.281376	0.000685687	0.00650655	ISX	intestine specific homeobox	872.076	804.628	794.068	1018.76	1035.78	951.523
1698	ENSG00000205609	1708.85	-0.256693	0.000686888	0.00651411	EIF3CL	eukaryotic translation initiation factor 3 subunit C like	1824.4	1994.76	1762.53	1665.95	1540.37	1465.1
1699	ENSG00000235173	756.638	-0.291973	0.00068807	0.00652148	HGH1	HGH1 homolog	800.531	811.833	887.078	675.135	681.948	683.302
1700	ENSG00000104983	250.701	-0.510222	0.00069044	0.00654009	CCDC61	coiled-coil domain containing 61	339.355	282.22	261.589	174.138	230.568	216.335
1701	ENSG00000145685	4657.24	0.238271	0.000691561	0.00654686	LHFPL2	LHFPL tetraspan subfamily member 2	4260.8	4017.13	4542.35	5126.37	4599.82	5396.94
1702	ENSG00000064225	1188.43	0.256867	0.00069766	0.00660071	ST3GAL6	ST3 beta-galactoside alpha-2,3-sialyltransferase 6	1128.28	1091.65	1027.75	1289.74	1343.5	1249.64
1703	ENSG00000152117	1202.01	-0.317104	0.000698837	0.00660333	LOC150776	sphingomyelin phosphodiesterase 4, neutral membrane (neutral sphingomyelinase-3) pseudogene	1409.63	1118.07	1471.87	1054.14	1088.1	1070.24
1704	ENSG00000198406	419.191	-0.369109	0.000699302	0.00660333	NA	NA	473.744	455.155	488.3	397.631	352.946	347.367
1705	ENSG00000090530	247.033	0.465091	0.00069949	0.00660333	P3H2	prolyl 3-hydroxylase 2	219.469	188.547	213.922	310.097	274.907	275.256
1706	ENSG00000172869	1377.53	0.283226	0.000699576	0.00660333	DMXL1	Dmx like 1	1395.13	1132.48	1197.5	1571.9	1494.26	1473.89
1707	ENSG00000117322	70.9796	-0.850638	0.000700163	0.00660499	CR2	complement C3d receptor 2	72.5118	97.2759	104.636	42.8362	54.0947	54.5235
1708	ENSG00000187239	1148.91	0.260826	0.000701289	0.00660973	FNBP1	formin binding protein 1	1079.94	1053.22	1002.18	1215.24	1323.99	1218.86
1709	ENSG00000120802	7164.25	-0.175187	0.000701486	0.00660973	TMPO	thymopoietin	7445.51	7850.52	7501.21	6767.18	6799.97	6621.08
1710	ENSG00000134285	1425.67	-0.238557	0.000703446	0.00662433	FKBP11	FKBP prolyl isomerase 11	1609.76	1477.15	1541.63	1304.64	1287.63	1333.19
1711	ENSG00000165516	3939.3	0.217399	0.00070547	0.0066395	KLHDC2	kelch domain containing 2	3571.45	3913.85	3444.84	4330.18	4322.26	4053.2
1712	ENSG00000141279	6525.8	0.177204	0.000710581	0.00668369	NPEPPS	aminopeptidase puromycin sensitive	6027.18	6295.31	6054.92	7098.7	6792.88	6885.79
1713	ENSG00000145293	2728.23	-0.26576	0.000715722	0.00672813	ENOPH1	enolase-phosphatase 1	2774.79	3260.54	2903.06	2356.92	2730.45	2343.63
1714	ENSG00000107593	77.2379	0.831261	0.000716831	0.00673461	PKD2L1	polycystin 2 like 1, transient receptor potential cation channel	44.4739	58.8459	63.944	110.815	80.6987	104.65
1715	ENSG00000180573	474.274	0.488894	0.000720477	0.00676404	H2AC6	H2A clustered histone 6	296.815	433.538	455.746	529.865	484.192	645.488
1716	ENSG00000050165	1572.89	-0.233552	0.000720803	0.00676404	DKK3	dickkopf WNT signaling pathway inhibitor 3	1736.42	1614.06	1748.58	1434.08	1420.65	1483.57
1717	ENSG00000069275	11243.1	-0.216651	0.000722452	0.00677556	NUCKS1	nuclear casein kinase and cyclin dependent kinase substrate 1	11759.5	12946.1	11552.9	10038.6	11199.4	9961.97
1718	ENSG00000203727	1777.11	-0.325621	0.000723591	0.0067823	SAMD5	sterile alpha motif domain containing 5	1650.37	2058.41	2224.09	1540.24	1472.97	1716.61
1719	ENSG00000163682	25509.1	-0.17801	0.000725809	0.00679913	RPL9	ribosomal protein L9	26021.1	28283.3	26940.2	24492	23077.2	24241
1720	ENSG00000084623	2614.25	-0.216854	0.000726844	0.00680487	EIF3I	eukaryotic translation initiation factor 3 subunit I	2805.72	2744.14	2880.97	2481.7	2267.54	2505.44
1721	ENSG00000205795	286.044	0.45767	0.000732454	0.0068534	CYS1	cystin 1	277.479	222.173	222.06	341.758	349.399	303.397
1722	ENSG00000064545	999.133	-0.311422	0.000733192	0.00685633	TMEM161A	transmembrane protein 161A	1216.27	977.563	1124.25	864.173	853.987	958.558
1723	ENSG00000103274	764.935	-0.286936	0.000734434	0.00686396	NUBP1	nucleotide binding protein 1	845.971	869.478	806.857	679.791	714.759	672.749
1724	ENSG00000143321	24760.4	-0.206826	0.000735779	0.00687254	HDGF	heparin binding growth factor	24391	28041.9	27166.9	22387.5	24127.1	22447.8
1725	ENSG00000269821	6058.26	0.227605	0.000737649	0.00688601	KCNQ1OT1	KCNQ1 opposite strand/antisense transcript 1	5457.72	5258.9	6028.18	6244.77	6333.51	7026.49
1726	ENSG00000102699	3828.45	0.193549	0.000740171	0.00690555	PARP4	poly(ADP-ribose) polymerase family member 4	3670.07	3578.79	3465.77	4182.11	4126.27	3947.68
1727	ENSG00000131398	276.433	0.501533	0.000741986	0.00691847	KCNC3	potassium voltage-gated channel subfamily C member 3	284.246	202.958	197.645	300.784	342.304	330.659
1728	ENSG00000198053	1932.86	0.279748	0.000742897	0.00692296	SIRPA	signal regulatory protein alpha	1981.99	1555.21	1697.42	2203.27	2070.67	2088.6
1729	ENSG00000156411	1540.38	-0.285737	0.000745791	0.00694591	ATP5MPL	ATP synthase membrane subunit 6.8PL	1810.86	1699.33	1566.05	1364.24	1263.69	1538.09
1730	ENSG00000128951	1262.28	-0.278897	0.000748956	0.00697135	DUT	deoxyuridine triphosphatase	1410.6	1489.16	1252.14	1083.94	1208.71	1129.16
1731	ENSG00000185164	1678.29	-0.23726	0.000754274	0.00701679	NOMO2	NODAL modulator 2	1748.02	1749.77	1950.87	1549.55	1550.12	1521.38
1732	ENSG00000142684	521.56	-0.344424	0.000757488	0.00703372	ZNF593	zinc finger protein 593	530.787	590.861	630.139	443.261	467.343	466.967
1733	ENSG00000175768	235.121	-0.453186	0.000757841	0.00703372	TOMM5	translocase of outer mitochondrial membrane 5	283.28	265.407	266.24	200.213	193.322	202.265
1734	ENSG00000238105	645.504	0.346532	0.000757137	0.00703372	GOLGA2P5	GOLGA2 pseudogene 5	639.071	559.637	504.576	710.522	772.401	686.82
1735	ENSG00000259479	195.893	-0.502518	0.000757589	0.00703372	SORD2P	sorbitol dehydrogenase 2, pseudogene	240.739	226.977	220.897	172.276	167.605	146.862
1736	ENSG00000112699	942.313	-0.26902	0.000762293	0.00707097	GMDS	GDP-mannose 4,6-dehydratase	1037.4	989.572	1062.63	828.787	893.006	842.476
1737	ENSG00000067533	1574.61	-0.274307	0.000766123	0.00710153	RRP15	ribosomal RNA processing 15 homolog	1700.64	1779.79	1691.61	1370.76	1600.67	1304.17
1738	ENSG00000148737	2161.6	0.225186	0.000766469	0.00710153	TCF7L2	transcription factor 7 like 2	1876.61	2076.42	2028.77	2342.95	2402.34	2242.5
1739	ENSG00000085415	2846.95	-0.215516	0.000770977	0.00713918	SEH1L	SEH1 like nucleoporin	2876.3	3240.13	3063.5	2603.69	2595.66	2702.43
1740	ENSG00000196912	356.777	-0.433891	0.000772128	0.00714574	ANKRD36B	ankyrin repeat domain 36B	349.024	423.931	458.072	322.202	314.813	272.617
1741	ENSG00000186350	4177.96	0.209697	0.000772811	0.00714795	RXRA	retinoid X receptor alpha	4173.78	3671.26	3776.18	4530.39	4516.46	4399.69
1742	ENSG00000188257	863.522	-0.282612	0.000775049	0.00716453	PLA2G2A	phospholipase A2 group IIA	887.545	1006.39	951.022	758.014	799.005	779.158
1743	ENSG00000173276	1675.59	0.220343	0.000777985	0.00718755	ZBTB21	zinc finger and BTB domain containing 21	1526.62	1543.2	1574.19	1827.99	1759.41	1822.14
1744	ENSG00000153551	492.705	-0.365706	0.000781057	0.00720766	CMTM7	CKLF like MARVEL transmembrane domain containing 7	538.521	532.015	594.098	444.192	380.437	466.967
1745	ENSG00000173451	280.339	0.479113	0.000780808	0.00720766	THAP2	THAP domain containing 2	212.701	266.608	224.385	284.022	372.455	321.864
1746	ENSG00000234678	383.809	0.403486	0.00078427	0.00722902	NA	NA	349.024	319.449	322.045	497.272	404.38	410.685
1747	ENSG00000105443	3201.5	0.20554	0.00078409	0.00722902	CYTH2	cytohesin 2	2796.06	3093.61	3034.43	3433.41	3380.48	3471.03
1748	ENSG00000206561	23.9888	1.50522	0.000791962	0.00729157	COLQ	collagen like tail subunit of asymmetric acetylcholinesterase	12.5687	16.8131	8.13833	43.7674	24.8304	37.8147
1749	ENSG00000130811	5641.39	-0.187441	0.000791808	0.00729157	EIF3G	eukaryotic translation initiation factor 3 subunit G	6068.76	5979.47	5973.53	5171.07	5559.34	5096.19
1750	ENSG00000110367	6623.95	-0.190138	0.000793938	0.00730559	DDX6	DEAD-box helicase 6	6949.53	7248.86	6981.52	6353.72	6376.08	5834.01
1751	ENSG00000105662	1396.36	0.237873	0.000795404	0.0073149	CRTC1	CREB regulated transcription coactivator 1	1316.81	1210.54	1316.08	1502.99	1524.41	1507.31
1752	ENSG00000132153	5116.8	-0.199448	0.000796174	0.0073178	DHX30	DExH-box helicase 30	5590.18	5107.58	5710.78	4771.58	4664.56	4856.11
1753	ENSG00000075702	1037.97	-0.28958	0.000801135	0.0073592	WDR62	WD repeat domain 62	1168.89	1071.24	1184.71	936.808	850.44	1015.72
1754	ENSG00000140743	5183.21	0.195877	0.00080342	0.00737598	CDR2	cerebellar degeneration related protein 2	4530.54	4976.68	4991.12	5643.2	5522.09	5435.64
1755	ENSG00000130826	5430.45	-0.239208	0.000806335	0.00739853	DKC1	dyskerin pseudouridine synthase 1	5323.34	6507.88	5810.77	4765.99	5163.83	5010.88
1756	ENSG00000187094	163.49	-0.575562	0.00080776	0.00740738	CCK	cholecystokinin	170.161	181.341	236.012	128.508	131.246	133.67
1757	ENSG00000116977	2275.38	0.204679	0.000810946	0.00743236	LGALS8	galectin 8	2151.18	2142.47	2048.53	2427.69	2414.75	2467.63
1758	ENSG00000163817	1941.93	-0.287152	0.000814169	0.00745766	SLC6A20	solute carrier family 6 member 20	1914.31	2068.01	2422.9	1792.6	1621.95	1831.81
1759	ENSG00000165471	24.2159	1.44579	0.000815347	0.0074642	MBL2	mannose binding lectin 2	8.70142	12.0094	18.6019	34.4552	35.4719	36.0558
1760	ENSG00000027001	1645.98	-0.261805	0.00081791	0.00748341	MIPEP	mitochondrial intermediate peptidase	1868.87	1920.3	1595.11	1470.4	1528.84	1492.36
1761	ENSG00000116353	292.568	-0.474263	0.000818457	0.00748416	MECR	mitochondrial trans-2-enoyl-CoA reductase	343.223	349.473	327.858	265.398	193.322	276.135
1762	ENSG00000168386	2000.1	0.221486	0.000822781	0.00751517	FILIP1L	filamin A interacting protein 1 like	1761.55	1934.71	1846.24	2128.77	2218.77	2110.59
1763	ENSG00000151576	1238.4	-0.282574	0.000822469	0.00751517	QTRT2	queuine tRNA-ribosyltransferase accessory subunit 2	1261.71	1517.98	1299.81	1110.95	1169.69	1070.24
1764	ENSG00000134013	39.3096	1.09592	0.000826833	0.0075479	LOXL2	lysyl oxidase like 2	29.9716	20.4159	24.415	57.7357	51.4343	51.8852
1765	ENSG00000158042	1499.83	-0.234819	0.000834376	0.00761244	MRPL17	mitochondrial ribosomal protein L17	1635.87	1692.12	1536.98	1352.13	1408.24	1373.64
1766	ENSG00000253552	378.504	0.371247	0.000839939	0.00765886	NA	NA	329.687	332.66	327.858	430.224	446.946	403.65
1767	ENSG00000250397	67.982	0.839512	0.000841467	0.00766845	NA	NA	48.3412	45.6356	52.3178	72.6352	92.227	96.7352
1768	ENSG00000166913	20110.6	-0.171666	0.000842485	0.00767338	YWHAB	tyrosine 3-monooxygenase/tryptophan 5-monooxygenase activation protein beta	20859.2	22354.2	20705.1	18734.3	19306.5	18704.2
1769	ENSG00000079459	3609.21	-0.254415	0.000845768	0.00769669	FDFT1	farnesyl-diphosphate farnesyltransferase 1	3800.59	3707.29	4272.62	3244.37	3015.11	3615.26
1770	ENSG00000185246	1291.43	-0.252071	0.000846	0.00769669	PRPF39	pre-mRNA processing factor 39	1308.11	1496.37	1409.09	1194.76	1175.89	1164.34
1771	ENSG00000116062	5273.89	-0.211809	0.000847374	0.00770483	MSH6	mutS homolog 6	5874.42	5834.15	5271.31	4909.4	5124.81	4629.22
1772	ENSG00000002834	14363.4	0.163988	0.000848072	0.00770683	LASP1	LIM and SH3 protein 1	13651.6	13229.5	13761.9	15377.3	14763.4	15396.7
1773	ENSG00000143549	18985.4	-0.202201	0.000848673	0.00770794	TPM3	tropomyosin 3	19265.9	21717.7	19959.8	17180.1	18728.3	17060.6
1774	ENSG00000100219	8113.8	0.187893	0.000850111	0.00771665	XBP1	X-box binding protein 1	7207.68	7673.99	7879.07	8851.26	8302.21	8768.61
1775	ENSG00000148229	1686.54	-0.220967	0.000855425	0.00776052	POLE3	DNA polymerase epsilon 3, accessory subunit	1824.4	1791.8	1829.96	1558.86	1504.01	1610.2
1776	ENSG00000091409	5959.25	-0.220991	0.000856837	0.00776894	ITGA6	integrin subunit alpha 6	5846.39	6423.81	6976.87	5374.08	5501.7	5632.63
1777	ENSG00000231991	1261.65	-0.248234	0.000858207	0.00777699	NA	NA	1349.69	1427.91	1332.36	1209.66	1148.4	1101.9
1778	ENSG00000163320	2179.72	0.210452	0.000862241	0.00779599	CGGBP1	CGG triplet repeat binding protein 1	2089.31	2036.79	1935.76	2352.26	2298.58	2365.62
1779	ENSG00000065308	6874.8	0.197551	0.000861649	0.00779599	TRAM2	translocation associated membrane protein 2	6877.99	6235.26	6097.93	7415.31	7433.14	7189.18
1780	ENSG00000108175	4156.4	0.237416	0.000862103	0.00779599	ZMIZ1	zinc finger MIZ-type containing 1	3969.78	3377.03	4097.07	4373.95	4564.35	4556.23
1781	ENSG00000087191	2762.91	-0.232547	0.000861376	0.00779599	PSMC5	proteasome 26S subunit, ATPase 5	2951.71	3218.51	2785.63	2571.1	2647.09	2403.43
1782	ENSG00000115875	4696.07	-0.226955	0.00086648	0.00782622	SRSF7	serine and arginine rich splicing factor 7	4905.67	5421.03	4869.05	4037.77	4665.45	4277.45
1783	ENSG00000122863	5576.9	0.192151	0.000867074	0.00782622	CHST3	carbohydrate sulfotransferase 3	5422.92	4922.64	5270.15	6047.35	6033.78	5764.54
1784	ENSG00000119684	1246.81	-0.249423	0.000867163	0.00782622	MLH3	mutL homolog 3	1306.18	1395.49	1362.59	1073.7	1180.33	1162.58
1785	ENSG00000138594	4795.72	-0.187548	0.000867528	0.00782622	TMOD3	tropomodulin 3	4953.04	5364.59	5005.07	4442.86	4551.05	4457.73
1786	ENSG00000175711	100.965	-0.706113	0.000873415	0.00787382	B3GNTL1	UDP-GlcNAc:betaGal beta-1,3-N-acetylglucosaminyltransferase like 1	137.289	100.879	137.189	67.9791	77.1515	85.3029
1787	ENSG00000105607	676.67	-0.30764	0.000873782	0.00787382	GCDH	glutaryl-CoA dehydrogenase	709.649	767.399	769.653	575.495	587.061	650.764
1788	ENSG00000165916	4104.28	-0.241742	0.000875392	0.00788391	PSMC3	proteasome 26S subunit, ATPase 3	4353.61	4844.58	4144.73	3722.09	4056.22	3504.45
1789	ENSG00000158019	831.468	-0.290695	0.000880356	0.00791534	BABAM2	BRISC and BRCA1 A complex member 2	998.73	894.698	849.874	748.702	744.911	751.896
1790	ENSG00000197555	5101.09	0.20645	0.00088016	0.00791534	SIPA1L1	signal induced proliferation associated 1 like 1	5064.23	4511.92	4630.71	5713.04	5388.19	5298.45
1791	ENSG00000101335	3728.26	-0.205801	0.000880267	0.00791534	MYL9	myosin light chain 9	4109	3898.24	3972.67	3489.29	3647.4	3252.94
1792	ENSG00000118271	921.704	-0.286882	0.000882382	0.00792913	TTR	transthyretin	1087.68	1036.41	913.818	843.686	813.194	835.44
1793	ENSG00000123643	2757.07	0.292094	0.000888035	0.00797548	SLC36A1	solute carrier family 36 member 1	2899.51	2158.08	2375.23	3166.15	3000.93	2942.51
1794	ENSG00000116586	497.673	-0.345853	0.00089022	0.00798693	LAMTOR2	late endosomal/lysosomal adaptor, MAPK and MTOR activator 2	545.289	532.015	594.098	417.187	476.211	421.238
1795	ENSG00000087460	33409	-0.189142	0.000890302	0.00798693	GNAS	GNAS complex locus	37473.1	32831.2	36480.6	31413.8	31042.4	31212.9
1796	ENSG00000133818	3808.07	-0.215458	0.00090067	0.00807544	RRAS2	RAS related 2	3842.16	4332.98	4102.88	3439.93	3721.01	3409.48
1797	ENSG00000182154	1371.25	-0.23884	0.000904345	0.00810387	MRPL41	mitochondrial ribosomal protein L41	1412.53	1558.82	1483.5	1261.8	1278.76	1232.05
1798	ENSG00000180448	1354.21	0.263208	0.000906599	0.00811598	ARHGAP45	Rho GTPase activating protein 45	1316.81	1126.48	1247.49	1564.45	1436.61	1433.44
1799	ENSG00000169635	8021.76	0.187999	0.000906704	0.00811598	HIC2	HIC ZBTB transcriptional repressor 2	7422.31	7115.55	7961.61	8619.38	8387.34	8624.38
1800	ENSG00000184575	8739.08	0.167229	0.000908342	0.00812162	XPOT	exportin for tRNA	8192.87	8264.85	8241.8	9408.13	9386.76	8940.09
1801	ENSG00000006659	263.38	0.446579	0.000907861	0.00812162	LGALS14	galectin 14	220.436	247.393	201.133	323.134	299.738	288.447
1802	ENSG00000148688	1221.74	-0.244375	0.000914933	0.00817601	RPP30	ribonuclease P/MRP subunit p30	1340.02	1361.86	1273.07	1084.87	1161.71	1108.94
1803	ENSG00000078177	3837.58	0.185287	0.000916311	0.00818378	N4BP2	NEDD4 binding protein 2	3504.74	3641.24	3629.69	4108.55	3974.63	4166.65
1804	ENSG00000130741	15173.8	0.207375	0.00091692	0.00818468	EIF2S3	eukaryotic translation initiation factor 2 subunit gamma	13332.5	15470.5	13455	16403.5	16538.8	15842.6
1805	ENSG00000179292	557.008	0.321391	0.000920512	0.00821219	TMEM151A	transmembrane protein 151A	484.379	489.982	511.552	635.093	578.193	642.849
1806	ENSG00000163710	37.3638	-1.23246	0.000927764	0.008268	PCOLCE2	procollagen C-endopeptidase enhancer 2	30.9384	68.4534	58.1309	26.0742	15.9624	24.6235
1807	ENSG00000124784	2131.48	-0.239185	0.000927794	0.008268	RIOK1	RIO kinase 1	2242.07	2418.69	2263.62	1889.45	2128.32	1846.76
1808	ENSG00000181396	1129.53	-0.255799	0.000930073	0.00828372	OGFOD3	2-oxoglutarate and iron dependent oxygenase domain containing 3	1254.94	1270.59	1162.62	996.406	1013.61	1079.04
1809	ENSG00000198836	5778.2	-0.185991	0.000931847	0.00829493	OPA1	OPA1 mitochondrial dynamin like GTPase	6098.73	6367.37	5985.16	5284.68	5648.91	5284.38
1810	ENSG00000156795	303.171	-0.41584	0.000934386	0.00831294	WDYHV1	WDYHV motif containing 1	347.09	360.281	332.509	241.186	288.209	249.753
1811	ENSG00000120458	1302.05	0.237894	0.000935665	0.00831972	MSANTD2	Myb/SANT DNA binding domain containing 2	1149.55	1232.16	1204.47	1373.55	1446.37	1406.18
1812	ENSG00000196517	1953.89	0.246999	0.000936455	0.00832215	SLC6A9	solute carrier family 6 member 9	1747.05	1693.32	1920.65	2285.22	2027.22	2049.91
1813	ENSG00000057593	1482.3	0.247003	0.000938376	0.00832898	F7	coagulation factor VII	1452.17	1283.8	1328.87	1668.75	1535.93	1624.27
1814	ENSG00000169718	2361	-0.199389	0.000938775	0.00832898	DUS1L	dihydrouridine synthase 1 like	2477	2501.55	2593.8	2181.85	2191.28	2220.51
1815	ENSG00000104872	3283.69	-0.190478	0.000938056	0.00832898	PIH1D1	PIH1 domain containing 1	3537.61	3567.98	3394.85	2991.08	3085.17	3125.43
1816	ENSG00000154556	1314.1	0.257027	0.000941747	0.00835074	SORBS2	sorbin and SH3 domain containing 2	1300.38	1137.29	1152.15	1399.63	1490.71	1404.42
1817	ENSG00000143933	21715.3	-0.198583	0.000942754	0.00835507	CALM2	calmodulin 2	21813.5	25280.9	22530.4	20554.8	20183.5	19928.3
1818	ENSG00000168566	2448.14	0.220011	0.0009453	0.00836842	SNRNP48	small nuclear ribonucleoprotein U11/U12 subunit 48	2168.59	2388.66	2229.9	2624.18	2760.6	2516.87
1819	ENSG00000089289	3456.05	0.188841	0.0009453	0.00836842	IGBP1	immunoglobulin binding protein 1	3235.96	3224.52	3229.75	3780.76	3543.65	3721.67
1820	ENSG00000067177	433.651	-0.34982	0.000948297	0.00839034	PHKA1	phosphorylase kinase regulatory subunit alpha 1	454.407	501.992	502.251	384.594	390.191	368.473
1821	ENSG00000173264	790.92	0.314741	0.00095033	0.00840371	GPR137	G protein-coupled receptor 137	792.796	623.286	696.408	899.559	862.855	870.617
1822	ENSG00000081019	904.063	0.268252	0.000951299	0.00840766	RSBN1	round spermatid basic protein 1	855.64	784.212	819.646	1017.82	955.082	991.976
1823	ENSG00000174371	447.746	-0.370686	0.000955078	0.00843468	EXO1	exonuclease 1	540.455	529.613	444.12	397.631	409.701	364.956
1824	ENSG00000118513	70.0424	-0.814905	0.000955403	0.00843468	MYB	MYB proto-oncogene, transcription factor	73.4787	91.2712	103.473	54.0108	48.7739	49.247
1825	ENSG00000119013	805.804	-0.289602	0.00095612	0.00843638	NDUFB3	NADH:ubiquinone oxidoreductase subunit B3	922.35	921.119	814.996	758.945	715.646	701.77
1826	ENSG00000104064	1629.09	-0.224224	0.0009572	0.00844129	GABPB1	GA binding protein transcription factor subunit beta 1	1696.78	1824.22	1746.25	1533.72	1514.65	1458.94
1827	ENSG00000204899	1669.03	-0.257582	0.000959858	0.0084571	MZT1	mitotic spindle organizing protein 1	1632	1987.55	1835.77	1530	1496.03	1532.81
1828	ENSG00000173517	1770.99	0.217223	0.000960043	0.0084571	PEAK1	pseudopodium enriched atypical kinase 1	1676.47	1584.04	1652.08	1947.18	1855.18	1910.96
1829	ENSG00000132002	5897.22	-0.179431	0.000960946	0.00846043	DNAJB1	DnaJ heat shock protein family (Hsp40) member B1	6038.79	6237.67	6515.31	5593.84	5567.32	5430.36
1830	ENSG00000198522	1297.21	-0.23234	0.000962728	0.00847148	GPN1	GPN-loop GTPase 1	1403.83	1405.1	1395.14	1232.01	1168.8	1178.41
1831	ENSG00000025156	1037.36	-0.247385	0.000967278	0.00850687	HSF2	heat shock transcription factor 2	1121.52	1136.09	1120.76	945.189	971.044	929.537
1832	ENSG00000177076	128.147	0.629082	0.000969621	0.00852282	ACER2	alkaline ceramidase 2	88.9478	97.2759	116.262	141.546	147.209	177.641
1833	ENSG00000107833	1268.55	-0.260475	0.000970979	0.0085301	NPM3	nucleophosmin/nucleoplasmin 3	1311.01	1481.96	1356.78	1115.6	1230.88	1115.09
1834	ENSG00000114125	1604.29	-0.238074	0.000973727	0.00854958	RNF7	ring finger protein 7	1630.07	1853.05	1727.65	1488.09	1501.35	1425.53
1835	ENSG00000154447	1860.47	-0.239393	0.000979208	0.00859302	SH3RF1	SH3 domain containing ring finger 1	1902.71	1953.92	2188.05	1695.75	1652.99	1769.37
1836	ENSG00000111231	1221.57	-0.248144	0.000980228	0.00859729	GPN3	GPN-loop GTPase 3	1262.67	1411.1	1306.78	1095.12	1141.31	1112.45
1837	ENSG00000163527	10756.1	-0.168656	0.000982662	0.00860925	STT3B	STT3 oligosaccharyltransferase complex catalytic subunit B	11133.9	11798	11221.6	10349.6	10120.1	9913.6
1838	ENSG00000164430	1628.01	-0.241328	0.000982256	0.00860925	CGAS	cyclic GMP-AMP synthase	1615.56	1849.44	1828.8	1482.5	1473.86	1517.86
1839	ENSG00000117411	1072.99	-0.263711	0.000983529	0.00861217	B4GALT2	beta-1,4-galactosyltransferase 2	1251.07	1079.64	1180.06	968.47	982.573	976.146
1840	ENSG00000153029	257.276	0.440152	0.000984636	0.00861249	MR1	major histocompatibility complex, class I-related	230.104	219.771	204.621	308.234	273.134	307.794
1841	ENSG00000266094	405.44	0.476086	0.000984149	0.00861249	RASSF5	Ras association domain family member 5	306.483	290.627	420.868	472.129	399.059	543.476
1842	ENSG00000146535	2045.02	-0.251339	0.000985698	0.0086171	GNA12	G protein subunit alpha 12	2263.34	2041.59	2362.44	1891.31	1725.71	1985.71
1843	ENSG00000237070	253.138	0.485784	0.000986764	0.00862173	LOC105375166	uncharacterized LOC105375166	176.929	223.374	233.686	284.954	331.663	268.22
1844	ENSG00000143153	9999.88	0.167333	0.000988249	0.00863003	ATP1B1	ATPase Na+/K+ transporting subunit beta 1	9641.17	9546.25	9073.07	10730.5	10462.4	10545.9
1845	ENSG00000164221	225.611	-0.527175	0.00099241	0.00866167	CCDC112	coiled-coil domain containing 112	251.374	305.038	242.987	193.694	212.832	147.741
1846	ENSG00000120899	1049.3	0.249661	0.000997976	0.00870553	PTK2B	protein tyrosine kinase 2 beta	964.891	945.137	966.136	1102.57	1137.76	1179.29
1847	ENSG00000069667	2204.23	0.240249	0.00100301	0.00874468	RORA	RAR related orphan receptor A	1912.38	1979.14	2172.93	2510.57	2218.77	2431.57
1848	ENSG00000111452	582.643	0.321753	0.00100815	0.00878472	ADGRD1	adhesion G protein-coupled receptor D1	495.014	530.814	528.991	602.5	642.042	696.493
1849	ENSG00000101391	4069.73	-0.207981	0.0010138	0.00882923	CDK5RAP1	CDK5 regulatory subunit associated protein 1	4127.37	4695.66	4266.81	3809.63	3690.85	3828.08
1850	ENSG00000158882	859.911	-0.292883	0.00101595	0.00884312	TOMM40L	translocase of outer mitochondrial membrane 40 like	947.488	1006.39	887.078	750.564	839.798	728.152
1851	ENSG00000186908	1084.31	-0.272717	0.00102003	0.00887383	ZDHHC17	zinc finger DHHC-type containing 17	1225.93	1264.59	1068.45	1006.65	985.233	955.04
1852	ENSG00000135916	5163.89	-0.208319	0.0010219	0.00888535	ITM2C	integral membrane protein 2C	5900.53	5128	5577.08	4846.07	4608.69	4922.94
1853	ENSG00000126870	1287.95	0.28061	0.00102527	0.00890499	WDR60	WD repeat domain 60	1135.05	1218.95	1135.88	1408.94	1563.43	1265.47
1854	ENSG00000168502	810.567	-0.277373	0.00102516	0.00890499	MTCL1	microtubule crosslinking factor 1	832.436	915.114	918.469	724.49	724.514	748.379
1855	ENSG00000099795	1814.6	-0.248187	0.00103041	0.00894489	NDUFB7	NADH:ubiquinone oxidoreductase subunit B7	2070.94	1765.38	2072.95	1687.37	1610.43	1680.55
1856	ENSG00000126773	2752.27	-0.220949	0.00103398	0.00896617	PCNX4	pecanex 4	2721.61	3062.39	3106.52	2469.6	2549.55	2603.94
1857	ENSG00000100395	783.103	-0.300047	0.00103358	0.00896617	L3MBTL2	L3MBTL histone methyl-lysine binding protein 2	919.45	849.062	823.134	724.49	639.382	743.102
1858	ENSG00000105849	1336.12	-0.228924	0.00103721	0.00898447	TWISTNB	TWIST neighbor	1452.17	1474.75	1398.63	1243.18	1230.88	1217.1
1859	ENSG00000135473	1029.98	0.271854	0.00103677	0.00898447	PAN2	poly(A) specific ribonuclease subunit PAN2	972.625	898.301	927.769	1120.26	1049.08	1211.83
1860	ENSG00000180861	2672.86	0.286465	0.00103813	0.00898764	LINC01559	long intergenic non-protein coding RNA 1559	2172.45	2304.6	2749.59	3108.42	2638.23	3063.87
1861	ENSG00000064195	202.743	0.491502	0.00104061	0.00899946	DLX3	distal-less homeobox 3	152.758	187.346	166.254	243.049	220.813	246.235
1862	ENSG00000101040	10969.7	0.167802	0.00104041	0.00899946	ZMYND8	zinc finger MYND-type containing 8	10329.6	10533.4	10134.5	11725	11914.1	11181.7
1863	ENSG00000173120	12028.2	0.177507	0.00104149	0.00900218	KDM2A	lysine demethylase 2A	11168.8	11073.8	11625	13153.5	12097.7	13050.5
1864	ENSG00000198722	1617.37	-0.23372	0.00104463	0.00902448	UNC13B	unc-13 homolog B	1861.14	1730.55	1650.92	1485.3	1525.29	1451.03
1865	ENSG00000163214	1062.28	-0.254711	0.00104639	0.00903382	DHX57	DExH-box helicase 57	1185.33	1190.13	1091.7	941.464	1002.08	962.955
1866	ENSG00000115289	414.377	-0.366359	0.00104766	0.00903382	PCGF1	polycomb group ring finger 1	453.441	451.552	495.275	366.901	390.191	328.9
1867	ENSG00000180879	3397.78	-0.284766	0.00104795	0.00903382	SSR4	signal sequence receptor subunit 4	3863.43	3272.55	4058.7	3378.47	2715.38	3098.16
1868	ENSG00000148702	61.7249	-0.846842	0.00104791	0.00903382	HABP2	hyaluronan binding protein 2	70.5782	78.0609	89.5216	46.5611	39.0191	46.6088
1869	ENSG00000139405	1887.53	-0.228382	0.00104936	0.00904114	RITA1	RBPJ interacting and tubulin associated 1	1884.34	2124.46	2103.18	1744.18	1765.62	1703.42
1870	ENSG00000188994	4856.74	0.190046	0.00104994	0.00904125	ZNF292	zinc finger protein 292	4425.16	4586.38	4601.64	5084.47	5461.79	4980.98
1871	ENSG00000174749	478.767	0.345089	0.00105069	0.00904288	FAM241A	family with sequence similarity 241 member A	399.298	461.16	405.754	551.283	505.475	549.632
1872	ENSG00000213024	3465.36	-0.202035	0.00105224	0.0090514	NUP62	nucleoporin 62	3935.94	3515.14	3669.22	3275.1	3157.89	3238.87
1873	ENSG00000217128	4518.15	0.207702	0.00105834	0.00909905	FNIP1	folliculin interacting protein 1	3896.3	4475.89	4211	4989.48	4844.58	4691.66
1874	ENSG00000175066	1082.86	-0.256454	0.00106029	0.00911095	GK5	glycerol kinase 5	1148.59	1229.76	1159.13	942.396	1044.65	972.628
1875	ENSG00000071073	6348.36	0.177406	0.00106458	0.00914293	MGAT4A	alpha-1,3-mannosyl-glycoprotein 4-beta-N-acetylglucosaminyltransferase A	5695.56	6017.9	6164.2	6843.54	6666.95	6701.99
1876	ENSG00000116874	641.61	-0.303319	0.00106707	0.00914395	WARS2	tryptophanyl tRNA synthetase 2, mitochondrial	706.749	739.777	680.132	560.595	612.778	549.632
1877	ENSG00000144893	865.208	0.295854	0.00106811	0.00914395	MED12L	mediator complex subunit 12L	845.971	691.74	790.581	992.682	922.27	948.005
1878	ENSG00000133398	1293.79	-0.236915	0.001067	0.00914395	MED10	mediator complex subunit 10	1345.82	1433.92	1420.72	1183.58	1150.18	1228.54
1879	ENSG00000189227	308.352	-0.431438	0.00106764	0.00914395	C15orf61	chromosome 15 open reading frame 61	321.953	333.86	406.916	284.954	245.643	256.788
1880	ENSG00000135723	1716.06	-0.265669	0.00106667	0.00914395	FHOD1	formin homology 2 domain containing 1	2033.23	1681.31	1904.37	1565.38	1458.78	1653.29
1881	ENSG00000126254	4077.3	-0.176364	0.00106669	0.00914395	RBM42	RNA binding motif protein 42	4329.44	4270.53	4378.42	3851.53	3874.42	3759.48
1882	ENSG00000137692	2777.4	-0.209397	0.00107133	0.00916664	DCUN1D5	defective in cullin neddylation 1 domain containing 5	2804.76	3102.02	3030.95	2612.07	2635.56	2479.06
1883	ENSG00000280287	784.215	0.288011	0.00107303	0.0091714	NA	NA	679.678	697.744	741.751	887.454	801.666	896.999
1884	ENSG00000275620	48.0362	1.00801	0.0010729	0.0091714	FLJ16779	uncharacterized LOC100192386	25.1374	40.8319	30.2281	60.5294	54.9815	76.5087
1885	ENSG00000187079	6125.57	-0.240233	0.00107712	0.00920155	TEAD1	TEA domain transcription factor 1	6466.12	6039.51	7397.74	5685.1	5274.68	5890.29
1886	ENSG00000145431	476.569	0.333062	0.00108004	0.00921671	PDGFC	platelet derived growth factor C	424.436	407.118	433.657	529.865	557.796	506.541
1887	ENSG00000241973	2942.24	0.227689	0.00107955	0.00921671	PI4KA	phosphatidylinositol 4-kinase alpha	2862.77	2508.76	2757.73	3319.8	2969	3235.35
1888	ENSG00000100865	681.534	-0.303426	0.00108931	0.00929083	CINP	cyclin dependent kinase 2 interacting protein	746.388	814.235	698.734	582.013	626.966	620.864
1889	ENSG00000117461	144.23	0.562192	0.00109148	0.00930441	PIK3R3	phosphoinositide-3-kinase regulatory subunit 3	124.72	106.883	117.424	167.62	164.058	184.676
1890	ENSG00000156966	394.268	0.361802	0.00109262	0.00930927	B3GNT7	UDP-GlcNAc:betaGal beta-1,3-N-acetylglucosaminyltransferase 7	343.223	335.061	356.924	457.23	412.361	460.811
1891	ENSG00000241170	43.1068	1.02662	0.00110155	0.00938036	NA	NA	26.1043	36.0281	23.2524	54.942	56.7551	61.5588
1892	ENSG00000132952	1623.49	-0.225592	0.00110333	0.00939057	USPL1	ubiquitin specific peptidase like 1	1695.81	1808.61	1747.42	1428.49	1507.56	1553.04
1893	ENSG00000215915	65.0318	0.845289	0.00110973	0.00943505	ATAD3C	ATPase family AAA domain containing 3C	40.6066	51.6403	47.6674	77.2913	74.4911	98.494
1894	ENSG00000163659	1514.52	-0.264958	0.00110959	0.00943505	TIPARP	TCDD inducible poly(ADP-ribose) polymerase	1556.59	1605.65	1798.57	1341.89	1290.29	1494.12
1895	ENSG00000105982	390.043	0.352901	0.00111267	0.00945506	RNF32	ring finger protein 32	346.123	331.459	349.948	436.743	433.644	442.344
1896	ENSG00000104635	25619.1	0.194907	0.00112256	0.00952908	SLC39A14	solute carrier family 39 member 14	24743.9	22503.2	24424.3	28312.8	25460	28270.4
1897	ENSG00000153310	1427.51	-0.260221	0.00112226	0.00952908	FAM49B	family with sequence similarity 49 member B	1533.38	1614.06	1520.7	1275.77	1430.41	1190.72
1898	ENSG00000261373	413.284	-0.363853	0.00112822	0.00957208	VPS9D1-AS1	VPS9D1 antisense RNA 1	476.644	445.548	473.186	323.134	376.889	384.303
1899	ENSG00000073111	5205.46	-0.229492	0.00113576	0.00963096	MCM2	minichromosome maintenance complex component 2	6240.85	5219.27	5392.22	5018.35	4736.39	4625.7
1900	ENSG00000197956	5939.32	-0.254022	0.00113769	0.00963718	S100A6	S100 calcium binding protein A6	5829.95	6417.81	7136.15	5957.95	5236.54	5057.49
1901	ENSG00000182919	797.213	0.318228	0.00113726	0.00963718	C11orf54	chromosome 11 open reading frame 54	638.104	803.427	689.433	853.93	948.874	849.511
1902	ENSG00000188938	1156.24	-0.265098	0.00113965	0.00964871	FAM120AOS	family with sequence similarity 120A opposite strand	1209.5	1324.63	1253.3	1046.69	1132.44	970.87
1903	ENSG00000146701	8646.34	-0.17298	0.00114163	0.00966037	MDH2	malate dehydrogenase 2	9256.38	8726.01	9509.06	8062.51	8186.04	8138.07
1904	ENSG00000255112	4748.08	0.189248	0.00114298	0.00966674	CHMP1B	charged multivesicular body protein 1B	4210.52	4510.72	4592.34	5065.84	5201.07	4907.99
1905	ENSG00000197150	606.168	-0.344624	0.00114559	0.00968371	ABCB8	ATP binding cassette subfamily B member 8	700.948	604.071	728.962	558.733	474.437	569.858
1906	ENSG00000106355	1343.21	-0.298956	0.00114664	0.00968752	LSM5	LSM5 homolog, U6 small nuclear RNA and mRNA degradation associated	1422.2	1616.46	1407.93	1154.71	1371.88	1086.07
1907	ENSG00000176454	2254.06	-0.271231	0.00114817	0.00969533	LPCAT4	lysophosphatidylcholine acyltransferase 4	2382.26	2417.49	2597.29	1871.75	1913.71	2341.87
1908	ENSG00000123297	848.675	-0.292384	0.00115421	0.00974125	TSFM	Ts translation elongation factor, mitochondrial	983.26	982.366	837.085	724.49	783.93	780.917
1909	ENSG00000126107	1312.22	0.229449	0.00115803	0.00976836	HECTD3	HECT domain E3 ubiquitin protein ligase 3	1229.8	1198.54	1195.17	1461.09	1385.18	1403.54
1910	ENSG00000143621	10411.3	-0.174611	0.0011599	0.00977083	ILF2	interleukin enhancer binding factor 2	10567.4	11571	10985.6	9785.27	9973.82	9584.7
1911	ENSG00000234964	67.7094	-0.911972	0.00115921	0.00977083	NA	NA	78.3128	111.687	75.5702	37.2488	65.6231	37.8147
1912	ENSG00000153391	349.411	-0.368011	0.00116015	0.00977083	INO80C	INO80 complex subunit C	389.63	396.309	395.29	312.89	310.379	291.964
1913	ENSG00000136280	422.653	-0.360351	0.00116094	0.00977245	CCM2	CCM2 scaffold protein	500.815	459.959	463.885	402.287	336.983	371.991
1914	ENSG00000081479	10199.2	0.269052	0.00116222	0.00977295	LRP2	LDL receptor related protein 2	10863.2	8171.18	8713.83	11602.1	11003.4	10841.4
1915	ENSG00000109445	1919.51	-0.25765	0.00116193	0.00977295	ZNF330	zinc finger protein 330	1935.58	2339.43	1998.54	1663.16	1824.14	1756.18
1916	ENSG00000173727	321.002	0.387814	0.00116361	0.00977952	NA	NA	284.246	293.029	256.939	365.039	360.927	365.835
1917	ENSG00000149084	4319.6	-0.184415	0.00116578	0.0097927	HSD17B12	hydroxysteroid 17-beta dehydrogenase 12	4488.97	4791.74	4506.31	4076.89	4120.95	3932.73
1918	ENSG00000165185	2211.31	0.238273	0.00116918	0.00981267	KIAA1958	KIAA1958	2024.53	1898.68	2163.63	2509.64	2210.79	2460.59
1919	ENSG00000090863	17348	-0.153086	0.00116938	0.00981267	GLG1	golgi glycoprotein 1	18425.7	18344.3	18032.2	16340.1	16168.1	16777.4
1920	ENSG00000132475	13515.1	-0.196442	0.00117354	0.00983732	H3-3B	H3.3 histone B	13487.2	15552.1	14265.3	12212	12558	13016.2
1921	ENSG00000231274	98.3371	0.682279	0.00117312	0.00983732	SBK3	SH3 domain binding kinase family member 3	67.6777	68.4534	90.6842	123.852	124.152	115.203
1922	ENSG00000084734	101.993	0.772408	0.00117575	0.00985075	GCKR	glucokinase regulator	52.2085	86.4675	88.359	103.366	123.265	158.294
1923	ENSG00000174953	2637.12	-0.2602	0.00117859	0.00986937	DHX36	DEAH-box helicase 36	2728.38	3254.54	2641.47	2358.78	2551.32	2288.23
1924	ENSG00000227376	173.248	-0.530064	0.00118454	0.00991404	NA	NA	181.763	194.552	238.337	138.752	138.341	147.741
1925	ENSG00000171552	24923	-0.189427	0.00118644	0.00992482	BCL2L1	BCL2 like 1	25551.2	25647.2	28473.7	22653.8	22815.5	24396.6
1926	ENSG00000260604	326.118	0.39927	0.00118852	0.00993188	NA	NA	252.341	279.818	312.744	359.451	371.569	380.785
1927	ENSG00000124766	5400.86	0.180967	0.00118849	0.00993188	SOX4	SRY-box transcription factor 4	4938.54	5132.8	5117.85	5576.15	6007.17	5632.63
1928	ENSG00000125170	5972.53	0.203412	0.00119452	0.00997688	DOK4	docking protein 4	5710.06	5207.26	5737.52	6603.29	5981.46	6595.58
1929	ENSG00000005020	1982.42	0.224035	0.0011967	0.00998985	SKAP2	src kinase associated phosphoprotein 2	1773.16	1922.7	1791.59	2174.4	2222.32	2010.33
1930	ENSG00000203867	174.776	0.521334	0.00120273	0.010035	RBM20	RNA binding motif protein 20	127.621	150.117	153.466	225.355	196.869	195.229
1931	ENSG00000164347	2399.23	-0.211497	0.00120673	0.0100631	GFM2	G elongation factor mitochondrial 2	2621.06	2702.11	2400.81	2249.83	2202.81	2218.75
1932	ENSG00000224837	210.298	-0.601956	0.00121225	0.0101039	NA	NA	236.872	294.23	230.198	113.609	203.964	182.917
1933	ENSG00000179967	173.083	-0.518998	0.00121776	0.0101394	NA	NA	213.668	181.341	216.247	151.789	129.473	145.982
1934	ENSG00000241935	75.6025	0.769013	0.00121745	0.0101394	HOGA1	4-hydroxy-2-oxoglutarate aldolase 1	65.7441	45.6356	55.8057	91.2597	98.4346	96.7352
1935	ENSG00000131378	221.525	-0.450973	0.00121937	0.0101476	RFTN1	raftlin, lipid raft linker 1	251.374	261.804	254.613	184.382	176.473	200.506
1936	ENSG00000135046	957.238	-0.322861	0.00122566	0.0101946	ANXA1	annexin A1	898.18	1190.13	1105.65	844.617	805.213	899.637
1937	ENSG00000006327	2150.26	-0.252727	0.0012273	0.010203	TNFRSF12A	TNF receptor superfamily member 12A	2112.51	2367.05	2536.83	1972.33	1833.01	2079.81
1938	ENSG00000197712	1236.33	0.256168	0.00122794	0.0102031	FAM114A1	family with sequence similarity 114 member A1	1168.89	1058.03	1152.15	1441.53	1327.54	1269.87
1939	ENSG00000156990	1178.06	-0.247154	0.00123103	0.0102234	RPUSD3	RNA pseudouridine synthase D3	1291.68	1208.14	1335.85	1094.18	1029.57	1108.94
1940	ENSG00000213923	2761.38	-0.221185	0.00123882	0.0102828	CSNK1E	casein kinase 1 epsilon	2790.26	2962.71	3166.97	2438.87	2512.3	2697.15
1941	ENSG00000172594	683.463	0.280826	0.00124584	0.0103358	SMPDL3A	sphingomyelin phosphodiesterase acid like 3A	625.535	628.09	597.586	758.945	741.363	749.258
1942	ENSG00000259994	228.173	0.443184	0.00125667	0.0104202	NA	NA	197.232	190.949	191.832	262.604	274.907	251.512
1943	ENSG00000107485	1000.41	0.256904	0.00126345	0.0104711	GATA3	GATA binding protein 3	909.782	893.497	931.257	1110.95	1135.1	1021.88
1944	ENSG00000111802	4272.1	0.224889	0.00126551	0.0104828	TDP2	tyrosyl-DNA phosphodiesterase 2	3932.07	4161.25	3726.19	4739.91	4887.15	4186
1945	ENSG00000006704	3293.39	0.211191	0.00127292	0.0105312	GTF2IRD1	GTF2I repeat domain containing 1	3102.54	2829.41	3225.1	3653.18	3392	3558.1
1946	ENSG00000050327	1249.46	0.239728	0.00127332	0.0105312	ARHGEF5	Rho guanine nucleotide exchange factor 5	1209.5	1101.26	1125.41	1323.27	1339.07	1398.26
1947	ENSG00000198298	399.632	-0.375593	0.00127282	0.0105312	ZNF485	zinc finger protein 485	402.199	493.585	459.234	371.557	344.078	327.141
1948	ENSG00000137801	1271.97	-0.270517	0.00128846	0.0106509	THBS1	thrombospondin 1	1464.74	1306.62	1399.79	1239.46	1034.89	1186.33
1949	ENSG00000167700	779.033	-0.321553	0.00128948	0.0106539	MFSD3	major facilitator superfamily domain containing 3	990.028	796.221	808.02	741.252	658.891	679.785
1950	ENSG00000077454	723.214	0.318748	0.00129222	0.0106671	LRCH4	leucine rich repeats and calponin homology domain containing 4	674.843	570.445	684.782	763.601	767.081	878.531
1951	ENSG00000134809	672.407	-0.342896	0.0012924	0.0106671	TIMM10	translocase of inner mitochondrial membrane 10	724.151	838.254	694.083	575.495	669.533	532.923
1952	ENSG00000213390	904.088	-0.284907	0.00129455	0.0106794	ARHGAP19	Rho GTPase activating protein 19	896.246	1026.8	1057.98	781.294	858.421	803.782
1953	ENSG00000115183	1986.58	-0.215515	0.0012973	0.0106944	TANC1	tetratricopeptide repeat, ankyrin repeat and coiled-coil containing 1	2144.42	2019.98	2239.2	1854.99	1781.58	1879.3
1954	ENSG00000173230	11568.8	0.179611	0.0012977	0.0106944	GOLGB1	golgin B1	10562.6	11196.3	10791.4	12023.9	13014.7	11823.7
1955	ENSG00000154079	392.176	-0.354381	0.00129856	0.010696	SDHAF4	succinate dehydrogenase complex assembly factor 4	427.336	457.557	435.982	321.271	358.267	352.644
1956	ENSG00000185875	412.405	-0.40009	0.0013008	0.010709	THNSL1	threonine synthase like 1	483.412	509.197	415.055	334.308	411.474	320.985
1957	ENSG00000233379	109.648	0.663868	0.00130484	0.0107368	NA	NA	102.483	73.2572	77.8954	150.858	120.605	132.791
1958	ENSG00000091127	1366.59	-0.258065	0.00130886	0.0107644	PUS7	pseudouridine synthase 7	1484.08	1581.63	1399.79	1291.6	1307.14	1135.32
1959	ENSG00000182247	858.945	-0.26808	0.00131009	0.0107689	UBE2E2	ubiquitin conjugating enzyme E2 E2	903.981	942.736	969.624	758.945	825.609	752.776
1960	ENSG00000125637	1089.8	0.247282	0.00131797	0.0108282	PSD4	pleckstrin and Sec7 domain containing 4	1048.04	941.535	998.689	1206.86	1163.48	1180.17
1961	ENSG00000114446	272.607	-0.439283	0.00131989	0.0108384	IFT57	intraflagellar transport 57	277.479	360.281	304.606	221.631	244.756	226.888
1962	ENSG00000106399	733.14	-0.281523	0.0013243	0.0108636	RPA3	replication protein A3	845.971	815.436	751.051	673.273	650.91	662.196
1963	ENSG00000186298	16106.7	0.170809	0.00132368	0.0108636	PPP1CC	protein phosphatase 1 catalytic subunit gamma	14326.4	15819.9	15319.8	17115.8	16824.3	17233.8
1964	ENSG00000122952	3104.64	-0.235627	0.00132702	0.0108803	ZWINT	ZW10 interacting kinetochore protein	3366.48	3453.89	3251.84	3151.25	2577.04	2827.31
1965	ENSG00000085552	735.903	0.300727	0.00133363	0.0109261	IGSF9	immunoglobulin superfamily member 9	719.317	593.263	663.855	851.136	799.892	787.952
1966	ENSG00000162298	3505.98	0.26173	0.00133396	0.0109261	SYVN1	synoviolin 1	3237.89	2787.37	3540.17	3982.83	3517.93	3969.66
1967	ENSG00000152137	797.18	0.322437	0.00134225	0.0109884	HSPB8	heat shock protein family B (small) member 8	663.242	702.548	760.352	948.914	763.533	944.487
1968	ENSG00000105993	6317.12	0.177286	0.00134408	0.0109978	DNAJB6	DnaJ heat shock protein family (Hsp40) member B6	5654.96	6025.1	6110.72	6647.06	6889.54	6575.36
1969	ENSG00000124523	575.289	0.342576	0.00135908	0.0111149	SIRT5	sirtuin 5	554.957	539.221	426.681	638.818	658.004	634.055
1970	ENSG00000173805	308.947	0.417019	0.00135992	0.0111161	HAP1	huntingtin associated protein 1	232.038	300.234	262.752	374.351	331.663	352.644
1971	ENSG00000102081	4100.65	0.204473	0.00136069	0.0111168	FMR1	FMRP translational regulator 1	3590.79	4125.22	3718.05	4496.87	4357.73	4315.27
1972	ENSG00000065911	21467.5	0.192875	0.00136913	0.0111776	MTHFD2	methylenetetrahydrofolate dehydrogenase (NADP+ dependent) 2, methenyltetrahydrofolate cyclohydrolase	18277.8	21358.7	20471.4	22878.2	22767.7	23051.1
1973	ENSG00000283154	490.505	0.324258	0.00136952	0.0111776	SCHIP1	schwannomin interacting protein 1	413.801	429.935	463.885	527.071	561.343	546.994
1974	ENSG00000160799	1443.53	-0.32313	0.00137053	0.0111802	CCDC12	coiled-coil domain containing 12	1453.14	1813.41	1548.61	1189.17	1494.26	1162.58
1975	ENSG00000159388	2018.06	0.227935	0.00137169	0.011184	BTG2	BTG anti-proliferation factor 2	1805.06	1780.99	1991.57	2159.5	2073.33	2297.9
1976	ENSG00000187840	1778.36	-0.256171	0.00137297	0.0111888	EIF4EBP1	eukaryotic translation initiation factor 4E binding protein 1	1790.56	1863.85	2154.33	1625.91	1703.54	1531.93
1977	ENSG00000169750	1590.83	-0.237614	0.00137819	0.0112256	RAC3	Rac family small GTPase 3	1773.16	1570.83	1819.5	1474.12	1484.5	1422.89
1978	ENSG00000156096	120.801	0.619624	0.00138111	0.0112437	UGT2B4	UDP glucuronosyltransferase family 2 member B4	104.417	91.2712	89.5216	168.551	127.699	143.344
1979	ENSG00000100483	426.592	-0.351788	0.00138578	0.011276	VCPKMT	valosin containing protein lysine methyltransferase	443.772	528.412	463.885	363.176	376.003	384.303
1980	ENSG00000049883	692.511	-0.29172	0.00138696	0.0112799	PTCD2	pentatricopeptide repeat domain 2	767.659	763.796	755.702	568.976	638.495	660.438
1981	ENSG00000163807	4005.84	0.18754	0.00139173	0.0113021	KIAA1143	KIAA1143	3643.96	3857.41	3737.82	4113.2	4461.48	4221.17
1982	ENSG00000168924	2644.59	-0.192034	0.0013908	0.0113021	LETM1	leucine zipper and EF-hand containing transmembrane protein 1	2741.91	2798.18	2921.66	2515.23	2444.9	2445.64
1983	ENSG00000166012	17693.6	-0.224246	0.00139179	0.0113021	TAF1D	TATA-box binding protein associated factor, RNA polymerase I subunit D	17177.6	21038	18985.6	15492.7	17191.5	16276.1
1984	ENSG00000230882	80.2092	0.794759	0.00139349	0.0113102	NA	NA	56.0758	40.8319	79.0581	98.7094	95.7742	110.806
1985	ENSG00000165626	1366.9	0.220092	0.00139735	0.011333	BEND7	BEN domain containing 7	1233.67	1281.4	1274.23	1474.12	1464.99	1473.01
1986	ENSG00000245849	400.422	0.370976	0.00139771	0.011333	RAD51-AS1	RAD51 antisense RNA 1	341.289	356.678	349.948	452.573	500.154	401.891
1987	ENSG00000162408	766.159	-0.273129	0.00140327	0.0113723	NOL9	nucleolar protein 9	794.73	873.081	848.711	683.516	682.835	714.082
1988	ENSG00000239653	163.927	0.527096	0.00140418	0.011374	PSMD6-AS2	PSMD6 antisense RNA 2	117.953	138.108	147.653	182.519	191.548	205.782
1989	ENSG00000170291	578.722	-0.311503	0.00140654	0.0113874	ELP5	elongator acetyltransferase complex subunit 5	682.578	623.286	616.188	509.378	489.513	551.391
1990	ENSG00000135766	3212.27	0.182931	0.00140806	0.0113897	EGLN1	egl-9 family hypoxia inducible factor 1	3021.33	2983.13	3021.65	3526.53	3334.36	3386.61
1991	ENSG00000079689	887.222	-0.323178	0.00140823	0.0113897	SCGN	secretagogin, EF-hand calcium binding protein	1090.58	1043.61	823.134	812.025	746.684	807.299
1992	ENSG00000146463	841.126	0.275465	0.00141619	0.0114482	ZMYM4	zinc finger MYM-type containing 4	797.63	719.361	765.003	927.496	971.044	866.22
1993	ENSG00000108821	1065.93	0.266604	0.00141732	0.0114516	COL1A1	collagen type I alpha 1 chain	1008.4	941.535	952.184	1192.89	1059.72	1240.85
1994	ENSG00000167283	9191.7	-0.207233	0.00142668	0.0115215	ATP5MG	ATP synthase membrane subunit g	9060.11	10364.1	10131.1	8119.32	9076.38	8399.25
1995	ENSG00000213859	578.652	0.338337	0.0014277	0.0115239	KCTD11	potassium channel tetramerization domain containing 11	524.019	541.623	467.373	665.823	701.458	571.617
1996	ENSG00000132463	3307.58	-0.209771	0.00143043	0.011539	GRSF1	G-rich RNA sequence binding factor 1	3420.62	3798.56	3425.07	3057.2	3218.19	2925.8
1997	ENSG00000145632	849.628	-0.326229	0.001431	0.011539	PLK2	polo like kinase 2	826.635	963.151	1047.52	775.707	670.42	814.334
1998	ENSG00000173295	436.245	-0.341472	0.00143745	0.0115852	FAM86B3P	family with sequence similarity 86, member A pseudogene	507.583	445.548	509.227	378.076	378.663	398.373
[truncated: 1,096 more rows]

## Sheet: Table S3
Table S3: Differential gene expression results of DESeq2 R package in LA-treated cells. DEGs (adjusted p < 0.05) in LA-treated Caco-2 cells (14D.LA1, 14D.LA2 & 14D.LA3) compared to untreated cells (14D.C1, 14D.C2 & 14D.C3).
	Gene	base Mean	log2 Fold Change	p value	adjusted p value	symbol	name	14D.C1	14D.C2	14D.C3	14D.LA1	14D.LA2	14D.LA3
1	ENSG00000107984	20281.5	-0.956656	2.65358e-45	4.10403e-41	DKK1	dickkopf WNT signaling pathway inhibitor 1	25104.5	26113.5	29093.4	14849.1	13397.8	13130.8
2	ENSG00000144136	12143.2	-0.760208	1.72662e-34	1.33519e-30	SLC20A1	solute carrier family 20 member 1	14138.8	15195.8	16479.6	8936.75	8925.25	9182.8
3	ENSG00000261553	239.849	-1.985	2.15794e-31	1.11249e-27	NA	NA	307.43	404.725	435.415	84.3324	119.073	88.1209
4	ENSG00000069482	1681.79	-0.887588	2.08668e-29	8.06817e-26	GAL	galanin and GMAP prepropeptide	1979.33	2245.85	2327.43	1127.74	1169.84	1240.53
5	ENSG00000115758	7789.17	-0.659639	4.52099e-29	1.39843e-25	ODC1	ornithine decarboxylase 1	9501.39	9951.77	9162.96	5781.73	6341.16	5996.02
6	ENSG00000154127	1937.32	-0.815553	1.19155e-28	3.07142e-25	UBASH3B	ubiquitin associated and SH3 domain containing B	2313.71	2465.6	2634.14	1480.78	1388.14	1341.56
7	ENSG00000086548	7496.65	-0.779076	3.84833e-27	8.50261e-24	CEACAM6	CEA cell adhesion molecule 6	8690.89	9117.49	10612.3	5736.26	5446.02	5376.89
8	ENSG00000146278	4045.84	0.569576	3.38607e-24	6.54613e-21	PNRC1	proline rich nuclear receptor coactivator 1	3214.04	3236.56	3323.35	4874.74	4724.27	4902.1
9	ENSG00000102760	1922	-1.05772	4.65629e-24	8.00158e-21	RGCC	regulator of cell cycle	2356.63	2264.48	3170.59	1332.78	1159.39	1248.13
10	ENSG00000168955	460.546	1.10491	1.02763e-23	1.58934e-20	TM4SF20	transmembrane 4 L six family member 20	299.445	299.199	277.848	677.139	627.744	581.902
11	ENSG00000120129	1623.48	-0.931524	6.56219e-22	9.22644e-19	DUSP1	dual specificity phosphatase 1	2061.18	1843.61	2487.4	1101.28	1048.68	1198.75
12	ENSG00000148677	5747.07	-0.850567	8.62765e-22	1.11196e-18	ANKRD1	ankyrin repeat domain 1	6191.52	8015.05	7974.59	4110.79	4417.19	3773.24
13	ENSG00000004478	8319.36	-0.553836	1.69572e-21	2.01739e-18	FKBP4	FKBP prolyl isomerase 4	9271.81	10187.7	10232.3	6793.72	6855.05	6575.64
14	ENSG00000151150	4945.4	0.58225	1.87173e-21	2.06772e-18	ANK3	ankyrin 3	3966.65	4019.94	3893.48	6014.06	6230.44	5547.82
15	ENSG00000118523	1620.81	-0.911154	1.17737e-20	1.21394e-17	CCN2	cellular communication network factor 2	1895.49	1923.07	2531.9	1160.81	1086.28	1127.34
16	ENSG00000116649	1972.03	-0.677766	1.48426e-20	1.43472e-17	SRM	spermidine synthase	2417.52	2280.61	2584.83	1514.68	1436.19	1598.33
17	ENSG00000186480	7944.68	-0.781044	1.44959e-19	1.31879e-16	INSIG1	insulin induced gene 1	8854.59	9550.77	11730.9	5898.31	5446.02	6187.45
18	ENSG00000177606	2436.22	-0.777823	3.02583e-19	2.59986e-16	JUN	Jun proto-oncogene, AP-1 transcription factor subunit	2674.04	3014.33	3545.87	1812.32	1792.36	1778.37
19	ENSG00000170421	141760	-0.568987	1.57658e-18	1.28334e-15	KRT8	keratin 8	174767	156308	177000	121418	106463	114605
20	ENSG00000085377	3791.3	-0.538301	2.67837e-18	2.07118e-15	PREP	prolyl endopeptidase	4267.09	4464.39	4742.66	3159.16	3019.65	3094.87
21	ENSG00000124102	1338.16	-0.743759	1.13376e-17	8.34988e-15	PI3	peptidase inhibitor 3	1623.99	1596.55	1807.81	1118.64	936.916	945.02
22	ENSG00000163283	2874.41	-0.79201	1.59024e-17	1.11794e-14	ALPP	alkaline phosphatase, placental	3848.87	3169.52	3916.33	2325.75	1816.39	2169.6
23	ENSG00000149260	1204.41	0.70344	1.72217e-17	1.15805e-14	CAPN5	calpain 5	947.244	891.389	910.523	1636.21	1412.16	1428.93
24	ENSG00000174827	2524.62	0.655592	2.66546e-17	1.71767e-14	PDZK1	PDZ domain containing 1	1867.54	2031.08	1984.63	2749.07	3205.57	3309.85
25	ENSG00000213782	309.562	-1.14183	3.42075e-17	2.11622e-14	DDX47	DEAD-box helicase 47	379.297	430.797	469.094	169.492	192.188	216.504
26	ENSG00000132507	8099.32	-0.475243	3.76418e-17	2.23911e-14	EIF5A	eukaryotic translation initiation factor 5A	9272.81	9492.42	9503.36	6850.77	6404.87	7071.7
27	ENSG00000117394	74286.1	-0.659536	5.95959e-17	3.41374e-14	SLC2A1	solute carrier family 2 member 1	89399.3	81460.3	102074	59515.5	52092.3	61175.6
28	ENSG00000112972	11168.4	-0.499194	7.23658e-17	3.99718e-14	HMGCS1	3-hydroxy-3-methylglutaryl-CoA synthase 1	12144.5	13192.1	13910.4	9370.82	9264.71	9128.11
29	ENSG00000153574	1429.71	-0.622581	8.19325e-17	4.36954e-14	RPIA	ribose 5-phosphate isomerase A	1680.88	1867.2	1652.65	1127.74	1143.73	1106.07
30	ENSG00000222041	552.194	-1.04636	1.04486e-16	5.3866e-14	CYTOR	cytoskeleton regulator RNA	599.888	743.652	890.075	381.149	351.996	346.406
31	ENSG00000009765	4203.99	0.470512	1.31983e-16	6.58466e-14	IYD	iodotyrosine deiodinase	3498.52	3638.8	3436.41	4976.44	4892.44	4781.32
32	ENSG00000163286	5777.02	-0.663743	1.5184e-16	7.33862e-14	ALPG	alkaline phosphatase, germ cell	6812.37	6425.95	8013.08	4805.29	4139.35	4466.06
33	ENSG00000131018	1180.59	0.681953	1.83672e-16	8.60811e-14	SYNE1	spectrin repeat containing nuclear envelope protein 1	974.194	903.804	840.76	1549.4	1390.23	1425.13
34	ENSG00000120875	799.855	-0.877055	2.41668e-16	1.08556e-13	DUSP4	dual specificity phosphatase 4	916.302	962.154	1229.27	577.098	573.43	540.88
35	ENSG00000134531	6736.84	-0.681527	2.45665e-16	1.08556e-13	EMP1	epithelial membrane protein 1	7173.7	8146.65	9579.13	5328.65	5135.81	5057.07
36	ENSG00000155657	1382.16	0.787828	2.74065e-16	1.17741e-13	TTN	titin	1159.85	852.903	1024.79	1657.71	1863.39	1734.31
37	ENSG00000123131	2885.47	-0.481058	6.88253e-16	2.8769e-13	PRDX4	peroxiredoxin 4	3372.75	3287.46	3426.79	2471.27	2361.61	2392.94
38	ENSG00000148584	3602.18	0.501592	9.68819e-16	3.9431e-13	A1CF	APOBEC1 complementation factor	3127.2	2916.26	2901.16	4420.84	4156.06	4091.54
39	ENSG00000166197	16763.6	-0.420142	1.32632e-15	5.2597e-13	NOLC1	nucleolar and coiled-body phosphoprotein 1	18334	19510	19720	14584.5	14373.4	14059.8
40	ENSG00000034510	15601.5	-0.616089	2.74529e-15	1.05395e-12	TMSB10	thymosin beta 10	16579.3	20689.4	19380.8	12780.5	12911.1	11268.1
41	ENSG00000165271	2520.05	-0.586024	2.794e-15	1.05395e-12	NOL6	nucleolar protein 6	3042.36	2793.35	3241.56	2045.47	1872.79	2124.78
42	ENSG00000279117	1374.98	0.594334	3.23894e-15	1.1927e-12	NA	NA	1115.93	1103.68	1066.89	1761.06	1633.6	1568.7
43	ENSG00000261236	3167.77	-0.532223	3.47832e-15	1.25106e-12	BOP1	BOP1 ribosomal biogenesis factor	3572.38	3625.15	4040.22	2479.54	2612.29	2677.05
44	ENSG00000130164	7929.84	-0.683094	3.57149e-15	1.25538e-12	LDLR	low density lipoprotein receptor	9086.16	8831.95	11403.8	6380.32	5538.98	6337.87
45	ENSG00000007952	258.957	-1.03865	4.6437e-15	1.59599e-12	NOX1	NADPH oxidase 1	349.352	322.787	372.869	167.838	169.209	171.684
46	ENSG00000060138	8678.57	-0.502219	5.68495e-15	1.87071e-12	YBX3	Y-box binding protein 3	9334.7	10402.4	10785.5	7240.18	7422.22	6886.34
47	ENSG00000104081	3441.69	0.508566	5.65261e-15	1.87071e-12	BMF	Bcl2 modifying factor	2900.62	2756.1	2868.69	4129.81	3756.02	4238.92
48	ENSG00000023171	1906.54	0.567249	5.88956e-15	1.89766e-12	GRAMD1B	GRAM domain containing 1B	1587.06	1489.79	1533.58	2374.54	2096.31	2357.99
49	ENSG00000173457	1975.1	-0.530308	7.02211e-15	2.19149e-12	PPP1R14B	protein phosphatase 1 regulatory inhibitor subunit 14B	2250.83	2309.17	2441.69	1654.4	1652.4	1542.12
50	ENSG00000149212	2835.97	0.551301	7.08487e-15	2.19149e-12	SESN3	sestrin 3	2235.86	2274.41	2391.17	3582.47	3449.98	3081.95
51	ENSG00000142871	979.59	-0.829235	7.43383e-15	2.25435e-12	CCN1	cellular communication network factor 1	1065.03	1203	1493.88	730.881	707.126	677.619
52	ENSG00000169908	5477.43	-0.607782	1.01503e-14	3.01893e-12	TM4SF1	transmembrane 4 L six family member 1	5760.32	6735.08	7349.13	4429.1	4456.88	4134.08
53	ENSG00000178773	2132.29	-0.520483	1.14316e-14	3.33586e-12	CPNE7	copine 7	2394.56	2536.36	2608.88	1675.9	1766.25	1811.8
54	ENSG00000165494	5914.83	0.4082	1.21068e-14	3.46749e-12	PCF11	PCF11 cleavage and polyadenylation factor subunit	5023.69	5148.45	5078.24	6738.32	6879.08	6621.22
55	ENSG00000167721	6953.77	-0.422593	2.03662e-14	5.72697e-12	TSR1	TSR1 ribosome maturation factor	7696.73	8255.9	7943.32	6081.85	5963.05	5781.79
56	ENSG00000125772	619.879	-0.797224	2.14092e-14	5.91277e-12	GPCPD1	glycerophosphocholine phosphodiesterase 1	773.566	869.042	718.074	407.607	473.158	477.828
57	ENSG00000125731	1623.24	-0.631368	2.42144e-14	6.57018e-12	SH2D3A	SH2 domain containing 3A	1851.57	1853.54	2215.57	1331.13	1213.71	1273.95
58	ENSG00000196611	406.748	-0.853403	2.7307e-14	7.28156e-12	MMP1	matrix metallopeptidase 1	511.053	507.769	552.087	314.179	287.237	268.161
59	ENSG00000157193	295.465	-0.990956	2.96559e-14	7.6443e-12	LRP8	LDL receptor related protein 8	365.323	372.447	442.632	195.949	189.054	207.388
60	ENSG00000173113	3812.32	-0.480899	2.9482e-14	7.6443e-12	TRMT112	tRNA methyltransferase subunit 11-2	4182.25	4748.69	4396.25	3190.58	3214.97	3141.2
61	ENSG00000111057	72237	-0.502519	4.54405e-14	1.1521e-11	KRT18	keratin 18	86932.9	77756.9	89388.8	62874.8	55193.5	61275.1
62	ENSG00000163739	347.816	-1.10475	5.38568e-14	1.32552e-11	CXCL1	C-X-C motif chemokine ligand 1	371.312	526.391	529.234	242.249	189.054	228.658
63	ENSG00000091138	476.203	0.873872	5.39942e-14	1.32552e-11	SLC26A3	solute carrier family 26 member 3	296.451	357.549	357.233	676.313	553.585	616.086
64	ENSG00000141753	2864.44	-0.596738	5.48813e-14	1.32624e-11	IGFBP4	insulin like growth factor binding protein 4	3072.31	3435.2	3841.76	2349.73	2160.03	2327.61
65	ENSG00000165283	9524.13	-0.381948	8.79245e-14	2.09206e-11	STOML2	stomatin like 2	10542.5	10769.9	11022.5	8211.66	8169.03	8429.22
66	ENSG00000239672	872.527	-0.662566	9.86428e-14	2.31153e-11	NME1	NME/NM23 nucleoside diphosphate kinase 1	1026.1	1185.62	997.125	678.793	682.058	665.464
67	ENSG00000110492	7786.99	-0.382666	1.60491e-13	3.7047e-11	MDK	midkine	8618.03	8807.12	9016.22	6823.48	6807.01	6650.09
68	ENSG00000232956	1198.9	-0.5835	1.74662e-13	3.95951e-11	SNHG15	small nucleolar RNA host gene 15	1363.47	1433.92	1519.14	924.349	933.783	1018.71
69	ENSG00000065361	16060.4	0.366728	1.76649e-13	3.95951e-11	ERBB3	erb-b2 receptor tyrosine kinase 3	14413.3	13737.1	13938.1	18386.1	17990.5	17897.7
70	ENSG00000118194	489.985	0.902703	1.94905e-13	4.30628e-11	TNNT2	troponin T2, cardiac type	305.434	322.787	396.925	703.597	652.812	558.352
71	ENSG00000162734	2332.33	-0.551413	2.05002e-13	4.46558e-11	PEA15	proliferation and apoptosis adaptor protein 15	2613.16	2640.65	3065.95	1977.68	1841.45	1855.1
72	ENSG00000013588	17988.9	-0.509492	2.09404e-13	4.49812e-11	GPRC5A	G protein-coupled receptor class C group 5 member A	19523.8	20580.2	23295.9	15764.4	14622	14147.2
73	ENSG00000124767	9933.8	-0.397522	2.20615e-13	4.67402e-11	GLO1	glyoxalase I	11107.4	11790.4	10984	8339.81	8694.42	8686.74
74	ENSG00000170456	4204.63	0.436775	2.34062e-13	4.8919e-11	DENND5B	DENN domain containing 5B	3659.22	3523.34	3533.84	4989.67	4931.08	4590.64
75	ENSG00000144485	1253.58	-0.625721	2.52015e-13	5.1285e-11	HES6	hes family bHLH transcription factor 6	1380.44	1519.58	1667.09	1004.55	921.249	1028.58
76	ENSG00000108187	1770.91	0.65383	2.50011e-13	5.1285e-11	PBLD	phenazine biosynthesis like protein domain containing	1424.36	1519.58	1183.56	2022.32	2333.41	2142.25
77	ENSG00000181026	922.79	-0.650926	2.61064e-13	5.24365e-11	AEN	apoptosis enhancing nuclease	1146.87	1057.75	1178.75	788.756	669.524	695.091
78	ENSG00000116833	1647.82	0.573295	3.03299e-13	6.01387e-11	NR5A2	nuclear receptor subfamily 5 group A member 2	1410.39	1248.94	1313.46	2139.73	1870.7	1903.71
79	ENSG00000117395	2688.22	-0.640426	5.95568e-13	1.16596e-10	EBNA1BP2	EBNA1 binding protein 2	2835.74	3807.65	3183.82	2128.98	2160.03	2013.11
80	ENSG00000256162	771.044	0.677608	6.14882e-13	1.18872e-10	SMLR1	small leucine rich protein 1	666.764	561.153	549.681	971.476	922.293	954.896
81	ENSG00000053372	1785.07	-0.470547	6.45145e-13	1.23183e-10	MRTO4	MRT4 homolog, ribosome maturation factor	2071.16	2125.43	2024.32	1515.5	1495.72	1478.3
82	ENSG00000196876	2203.56	0.452341	7.20712e-13	1.35933e-10	SCN8A	sodium voltage-gated channel alpha subunit 8	1834.6	1869.68	1879.98	2616.78	2475.46	2544.87
83	ENSG00000136810	8036.56	-0.447178	7.50707e-13	1.39885e-10	TXN	thioredoxin	8625.01	9877.28	9316.92	7059.94	6726.58	6613.62
84	ENSG00000080608	1426.44	-0.568379	7.67114e-13	1.4124e-10	PUM3	pumilio RNA binding family member 3	1615.01	1795.19	1699.56	1132.7	1245.04	1071.12
85	ENSG00000059804	105230	-0.391041	9.27312e-13	1.68727e-10	SLC2A3	solute carrier family 2 member 3	120578	114242	123393	95582.5	88116.1	89466.2
86	ENSG00000169230	4155.94	-0.420676	9.79969e-13	1.76235e-10	PRELID1	PRELI domain containing 1	4606.46	4874.08	4795.58	3498.97	3454.16	3706.39
87	ENSG00000117877	864.642	-0.626039	1.0507e-12	1.86784e-10	CD3EAP	CD3e molecule associated protein	1043.07	1062.71	1042.83	749.07	652.812	637.357
88	ENSG00000173207	3085.25	-0.435277	1.24475e-12	2.18764e-10	CKS1B	CDC28 protein kinase regulatory subunit 1B	3380.73	3582.94	3680.58	2644.07	2567.38	2655.78
89	ENSG00000115904	5596.68	0.407485	1.38774e-12	2.41155e-10	SOS1	SOS Ras/Rac guanine nucleotide exchange factor 1	5051.64	4623.3	4755.89	6268.71	6522.9	6357.62
90	ENSG00000134215	475.321	0.729277	1.468e-12	2.52267e-10	VAV3	vav guanine nucleotide exchange factor 3	340.369	382.379	351.219	601.075	591.187	585.7
91	ENSG00000120800	2093.81	-0.448811	1.91068e-12	3.24731e-10	UTP20	UTP20 small subunit processome component	2463.43	2399.8	2385.16	1742.04	1832.05	1740.39
92	ENSG00000185022	2439.08	-0.705726	1.93339e-12	3.2502e-10	MAFF	MAF bZIP transcription factor F	2552.27	2949.78	3573.53	2004.13	1675.38	1879.41
93	ENSG00000117148	4799.02	-0.46841	2.17371e-12	3.60331e-10	ACTL8	actin like 8	5658.51	5329.71	5728.96	4021.5	3721.55	4333.88
94	ENSG00000103187	4651.35	-0.426143	2.19004e-12	3.60331e-10	COTL1	coactosin like F-actin binding protein 1	5061.62	5317.3	5624.31	4062.84	3850.03	3992.03
95	ENSG00000123416	29188.7	-0.414861	2.2984e-12	3.7418e-10	TUBA1B	tubulin alpha 1b	32678.4	32536.9	34859.7	25666	23287.1	26104.3
96	ENSG00000147224	1442.25	-0.497259	3.10097e-12	4.99579e-10	PRPS1	phosphoribosyl pyrophosphate synthetase 1	1685.88	1751.74	1628.6	1237.7	1161.48	1188.11
97	ENSG00000154556	1505.87	0.519579	3.25914e-12	5.19649e-10	SORBS2	sorbin and SH3 domain containing 2	1342.51	1175.69	1191.98	1794.96	1763.12	1766.98
98	ENSG00000115946	1635.38	-0.546531	3.47113e-12	5.47801e-10	PNO1	partner of NOB1 homolog	1869.53	2103.08	1851.12	1379.91	1378.74	1229.89
99	ENSG00000187837	472.965	-0.770252	4.14863e-12	6.48109e-10	H1-2	H1.2 linker histone, cluster member	555.969	576.051	659.137	360.48	315.439	370.715
100	ENSG00000125657	543.502	-0.883169	4.32339e-12	6.68655e-10	TNFSF9	TNF superfamily member 9	625.84	670.404	821.515	404.299	311.261	427.69
101	ENSG00000186395	1035.09	-0.675013	4.71333e-12	7.21746e-10	KRT10	keratin 10	1081.99	1384.26	1353.15	811.079	835.6	744.469
102	ENSG00000108561	6260.3	-0.402557	5.47658e-12	8.304e-10	C1QBP	complement C1q binding protein	6839.32	7294.99	7254.11	5321.21	5199.52	5652.65
103	ENSG00000250722	5367.42	0.437267	7.5751e-12	1.13744e-09	SELENOP	selenoprotein P	4602.47	4433.36	4644.03	6650.68	6080.03	5793.95
104	ENSG00000176058	2400.24	0.474526	9.6917e-12	1.42754e-09	TPRN	taperin	1984.32	1930.51	2114.53	2890.45	2598.72	2882.92
105	ENSG00000173145	2159.05	-0.454038	9.63319e-12	1.42754e-09	NOC3L	NOC3 like DNA replication regulator	2363.62	2617.06	2507.85	1800.74	1870.7	1794.32
106	ENSG00000148334	2926.67	-0.428825	1.05584e-11	1.54052e-09	PTGES2	prostaglandin E synthase 2	3397.7	3322.22	3357.03	2409.26	2426.37	2647.42
107	ENSG00000107554	3667.25	0.387828	1.12649e-11	1.62826e-09	DNMBP	dynamin binding protein	3200.07	3085.1	3246.37	4223.23	4118.46	4130.29
108	ENSG00000087074	9784.31	-0.49926	1.14453e-11	1.63901e-09	PPP1R15A	protein phosphatase 1 regulatory subunit 15A	10091.3	11869.9	12422.6	8439.85	8181.57	7700.7
109	ENSG00000131467	4093.78	-0.372888	1.16228e-11	1.64916e-09	PSME3	proteasome activator subunit 3	4600.47	4593.51	4666.88	3623.81	3505.34	3572.69
110	ENSG00000251637	501.51	0.704293	1.18847e-11	1.67099e-09	NA	NA	410.24	378.654	353.624	618.438	651.768	596.335
111	ENSG00000050344	3623.19	-0.429552	1.58643e-11	2.21043e-09	NFE2L3	nuclear factor, erythroid 2 like 3	3878.81	4233.48	4364.98	3143.45	3114.7	3003.71
112	ENSG00000168209	11889.4	0.396012	1.81228e-11	2.50256e-09	DDIT4	DNA damage inducible transcript 4	9786.86	10676.8	10344.1	13148.4	13086.5	14293.8
113	ENSG00000149547	5692.82	-0.36994	2.37543e-11	3.25119e-09	EI24	EI24 autophagy associated transmembrane protein	6343.24	6581.13	6330.36	4832.58	5146.25	4923.37
114	ENSG00000080824	53372.6	-0.413838	2.58192e-11	3.5028e-09	HSP90AA1	heat shock protein 90 alpha family class A member 1	58305.9	64444.4	60175.1	47287.3	47724.2	42298.8
115	ENSG00000008394	2212.69	-0.452538	2.75122e-11	3.70004e-09	MGST1	microsomal glutathione S-transferase 1	2483.4	2676.65	2509.05	1842.91	1975.15	1789.01
116	ENSG00000114455	307.23	0.83817	2.80348e-11	3.70587e-09	HHLA2	HERV-H LTR-associating 2	209.611	218.502	233.344	417.528	398.999	365.398
117	ENSG00000146166	1006.91	0.538882	2.7888e-11	3.70587e-09	LGSN	lengsin, lens protein with glutamine synthetase domain	789.537	833.039	840.76	1239.36	1213.71	1125.06
118	ENSG00000007080	1585.38	-0.525342	2.8837e-11	3.7796e-09	CCDC124	coiled-coil domain containing 124	1692.86	2029.83	1892.01	1343.53	1289.96	1264.08
119	ENSG00000130713	1692.26	-0.48968	3.00353e-11	3.90357e-09	EXOSC2	exosome component 2	1901.48	2141.57	1887.2	1415.46	1443.5	1364.35
120	ENSG00000055163	694.622	0.661055	3.23147e-11	4.16483e-09	CYFIP2	cytoplasmic FMR1 interacting protein 2	596.894	499.078	517.206	800.331	833.511	920.711
121	ENSG00000196352	9068.47	-0.415435	4.00141e-11	5.11452e-09	CD55	CD55 molecule (Cromer blood group)	9591.22	10400	11106.7	8026.46	7715.72	7570.8
122	ENSG00000168993	762.044	-0.598224	4.26334e-11	5.36756e-09	CPLX1	complexin 1	877.374	965.878	910.523	556.428	627.744	634.318
123	ENSG00000189159	1953.56	-0.513573	4.26879e-11	5.36756e-09	JPT1	Jupiter microtubule associated homolog 1	2041.22	2435.8	2417.64	1631.25	1633.6	1561.87
124	ENSG00000116117	3155.17	0.408344	4.58394e-11	5.71736e-09	PARD3B	par-3 family cell polarity regulator beta	2767.87	2655.54	2708.71	3675.07	3712.15	3411.64
125	ENSG00000078401	736.217	-0.718236	4.63398e-11	5.73353e-09	EDN1	endothelin 1	770.572	963.395	1015.17	610.17	536.873	521.129
126	ENSG00000052802	3187.54	-0.506878	5.18867e-11	6.36888e-09	MSMO1	methylsterol monooxygenase 1	3371.75	3637.56	4218.23	2599.42	2622.74	2675.53
127	ENSG00000221963	2189.33	0.448443	5.89015e-11	7.17299e-09	APOL6	apolipoprotein L6	1786.69	1923.07	1845.1	2539.89	2655.12	2386.1
128	ENSG00000106153	8624.56	-0.360307	6.0527e-11	7.31336e-09	CHCHD2	coiled-coil-helix-coiled-coil-helix domain containing 2	9289.78	9964.19	9836.53	7348.49	7533.98	7774.39
129	ENSG00000128268	2443.32	0.437816	6.30784e-11	7.56257e-09	MGAT3	beta-1,4-mannosyl-glycoprotein 4-beta-N-acetylglucosaminyltransferase	2110.09	2006.25	2110.92	2953.29	2640.5	2838.86
130	ENSG00000179958	1968.83	-0.411259	6.42085e-11	7.63884e-09	DCTPP1	dCTP pyrophosphatase 1	2252.82	2250.82	2239.62	1708.14	1665.98	1695.57
131	ENSG00000141522	4990.11	-0.387611	7.29695e-11	8.61486e-09	ARHGDIA	Rho GDP dissociation inhibitor alpha	5434.93	5563.11	5974.33	4353.04	4197.84	4417.44
132	ENSG00000128596	550.751	0.642104	8.02181e-11	9.39889e-09	CCDC136	coiled-coil domain containing 136	438.188	417.14	435.415	715.999	636.1	661.666
133	ENSG00000079385	3910.41	-0.6024	1.01797e-10	1.18375e-08	CEACAM1	CEA cell adhesion molecule 1	4079.44	4507.85	5560.56	3378.26	2956.98	2979.4
134	ENSG00000160208	4461.26	-0.366818	1.11419e-10	1.28597e-08	RRP1B	ribosomal RNA processing 1B	4896.92	5010.65	5168.45	3974.37	3940.9	3776.28
135	ENSG00000132603	3618.38	-0.411156	1.16659e-10	1.33648e-08	NIP7	nucleolar pre-rRNA processing protein NIP7	3879.81	4339	4173.73	3178.17	3153.34	2986.23
136	ENSG00000159131	5840.45	-0.366314	1.21211e-10	1.37842e-08	GART	phosphoribosylglycinamide formyltransferase, phosphoribosylglycinamide synthetase, phosphoribosylaminoimidazole synthetase	6276.37	6783.49	6674.36	5017.78	5246.52	5044.16
137	ENSG00000171992	2750.39	0.433072	1.38889e-10	1.56792e-08	SYNPO	synaptopodin	2357.63	2253.3	2412.83	3300.54	2935.04	3243
138	ENSG00000052749	3022.62	-0.402869	1.44562e-10	1.6153e-08	RRP12	ribosomal RNA processing 12 homolog	3494.52	3320.98	3512.19	2676.31	2466.06	2665.66
139	ENSG00000126457	8419.68	-0.354671	1.45174e-10	1.6153e-08	PRMT1	protein arginine methyltransferase 1	9596.21	9141.08	9612.81	7598.18	7068.13	7501.67
140	ENSG00000163382	2332.48	-0.397094	1.70216e-10	1.8804e-08	NAXE	NAD(P)HX epimerase	2705.98	2583.54	2665.41	2040.51	1960.53	2038.93
141	ENSG00000274976	79.0591	-1.59346	2.01771e-10	2.21318e-08	NA	NA	97.8187	106.768	151.553	39.6858	42.8245	35.7041
142	ENSG00000065485	2401.86	-0.38301	2.12827e-10	2.31801e-08	PDIA5	protein disulfide isomerase family A member 5	2677.04	2748.66	2731.57	2072.76	2080.64	2100.47
143	ENSG00000110721	9081.23	0.384617	2.54817e-10	2.75595e-08	CHKA	choline kinase alpha	7920.32	7586.74	8127.35	11014.5	9802.63	10035.9
144	ENSG00000104549	3177.3	-0.534969	2.64085e-10	2.81159e-08	SQLE	squalene epoxidase	3603.32	3401.68	4277.17	2623.4	2379.37	2778.85
145	ENSG00000131876	2376.9	-0.456227	2.65323e-10	2.81159e-08	SNRPA1	small nuclear ribonucleoprotein polypeptide A'	2611.16	2927.43	2708.71	1954.53	2155.85	1903.71
146	ENSG00000103202	2867.7	-0.405141	2.65415e-10	2.81159e-08	NME4	NME/NM23 nucleoside diphosphate kinase 4	3426.65	3162.07	3213.89	2386.11	2439.95	2577.54
147	ENSG00000145632	805.029	-0.626964	3.08783e-10	3.24873e-08	PLK2	polo like kinase 2	853.418	995.674	1083.73	670.525	635.056	591.777
148	ENSG00000178573	739.667	0.595662	3.14944e-10	3.29116e-08	MAF	MAF bZIP transcription factor	644.805	531.357	588.171	878.049	937.961	857.659
149	ENSG00000130066	8814.91	-0.493363	3.3317e-10	3.45826e-08	SAT1	spermidine/spermine N1-acetyltransferase 1	8861.57	11154.8	10908.2	7520.46	7527.71	6916.73
150	ENSG00000175416	1879.55	-0.45656	3.43461e-10	3.54131e-08	CLTB	clathrin light chain B	2024.25	2334	2166.25	1618.85	1608.53	1525.4
151	ENSG00000114767	1313.04	-0.464233	3.61691e-10	3.70458e-08	RRP9	ribosomal RNA processing 9, U3 small nucleolar RNA binding protein	1528.17	1488.54	1552.82	1113.68	1040.32	1154.69
152	ENSG00000104419	9757.05	0.487682	4.3511e-10	4.42725e-08	NDRG1	N-myc downstream regulated 1	9220.91	7430.31	7715.99	12262.9	10807.4	11104.7
153	ENSG00000130204	9446.94	-0.34206	4.64786e-10	4.69829e-08	TOMM40	translocase of outer mitochondrial membrane 40	10393.7	10387.5	10907	8327.41	8013.4	8652.56
154	ENSG00000134987	3195.84	-0.363011	4.86739e-10	4.88825e-08	WDR36	WD repeat domain 36	3545.43	3585.42	3655.32	2772.22	2876.55	2740.1
155	ENSG00000091409	5765.58	-0.436513	5.26053e-10	5.21534e-08	ITGA6	integrin subunit alpha 6	6035.81	6640.72	7218.03	5058.29	5002.11	4638.5
156	ENSG00000188338	1456.54	0.616571	5.24435e-10	5.21534e-08	SLC38A3	solute carrier family 38 member 3	1268.65	1024.23	1157.1	1854.49	1499.9	1934.86
157	ENSG00000163938	7224.61	-0.454718	5.98269e-10	5.89352e-08	GNL3	G protein nucleolar 3	7660.8	9101.35	8298.15	5908.23	6631.53	5747.61
158	ENSG00000107719	1023.11	-0.521836	6.2942e-10	6.16115e-08	PALD1	phosphatase domain containing paladin 1	1166.84	1124.79	1326.69	825.961	856.49	837.908
159	ENSG00000125630	2699.6	-0.382063	6.35382e-10	6.18039e-08	POLR1B	RNA polymerase I subunit B	3061.33	2936.12	3168.19	2385.28	2294.77	2351.92
160	ENSG00000143036	529.6	0.636772	6.39535e-10	6.1819e-08	SLC44A3	solute carrier family 44 member 3	394.269	422.106	429.401	676.313	587.009	668.503
161	ENSG00000198796	800.939	0.579439	6.54205e-10	6.28443e-08	ALPK2	alpha kinase 2	709.685	610.812	605.01	1018.6	898.27	963.252
162	ENSG00000145220	1175.67	-0.53684	6.62984e-10	6.29062e-08	LYAR	Ly1 antibody reactive	1307.58	1545.65	1321.88	958.247	1020.48	900.2
163	ENSG00000161547	5383.5	-0.323958	6.60257e-10	6.29062e-08	SRSF2	serine and arginine rich splicing factor 2	6004.87	6016.25	5935.84	4815.21	4723.23	4805.63
164	ENSG00000103018	21494.3	-0.330817	6.70224e-10	6.32054e-08	CYB5B	cytochrome b5 type B	22988.4	24380.4	24477.1	19776.8	18881.4	18462.1
165	ENSG00000269906	97.8317	-1.29263	6.94483e-10	6.50962e-08	NA	NA	133.752	152.703	129.903	53.7412	63.7145	53.1764
166	ENSG00000109099	391.569	-0.789127	6.98794e-10	6.51057e-08	PMP22	peripheral myelin protein 22	428.206	489.147	571.332	255.478	302.905	302.346
167	ENSG00000205978	1750.97	0.457967	7.08483e-10	6.56132e-08	NYNRIN	NYN domain and retroviral integrase containing	1582.07	1371.85	1471.03	2078.55	1929.19	2073.12
168	ENSG00000110841	2690.83	-0.400603	8.17702e-10	7.52773e-08	PPFIBP1	PPFIA binding protein 1	2993.45	3157.11	3034.67	2408.43	2374.15	2177.19
169	ENSG00000071537	8034.04	0.325685	8.93863e-10	8.18017e-08	SEL1L	SEL1L adaptor subunit of ERAD E3 ubiquitin ligase	6976.07	7188.22	7230.06	9223.65	8878.25	8708.01
170	ENSG00000171617	7645.21	-0.354857	9.12362e-10	8.30035e-08	ENC1	ectodermal-neural cortex 1	8121.95	8720.22	8904.36	6783.8	6467.54	6873.43
171	ENSG00000183684	2293.98	-0.383155	9.32358e-10	8.43266e-08	ALYREF	Aly/REF export factor	2587.2	2648.1	2557.16	2014.88	1922.92	2033.62
172	ENSG00000164109	2653.98	-0.413438	1.06466e-09	9.46768e-08	MAD2L1	mitotic arrest deficient 2 like 1	2817.78	3230.35	3047.91	2243.08	2340.72	2244.04
173	ENSG00000229017	121.823	1.22134	1.05352e-09	9.46768e-08	NA	NA	68.8723	91.8702	58.9374	160.397	180.698	170.164
174	ENSG00000162129	2895.76	-0.420457	1.06516e-09	9.46768e-08	CLPB	ClpB homolog, mitochondrial AAA ATPase chaperonin	3436.63	3071.44	3436.41	2611.82	2366.84	2451.43
175	ENSG00000122034	3574.15	-0.36467	1.09352e-09	9.66424e-08	GTF3A	general transcription factor IIIA	3844.87	4121.74	4103.97	3116.16	3206.61	3051.56
176	ENSG00000114054	1543.16	-0.42288	1.11778e-09	9.8225e-08	PCCB	propionyl-CoA carboxylase subunit beta	1838.59	1771.6	1692.35	1319.55	1306.67	1330.17
177	ENSG00000172164	5185.08	0.384801	1.16632e-09	1.01911e-07	SNTB1	syntrophin beta 1	4459.73	4303	4730.63	6239.77	5735.35	5642.01
178	ENSG00000160593	1026.56	0.478161	1.17691e-09	1.02259e-07	JAML	junction adhesion molecule like	877.374	869.042	827.529	1245.97	1160.44	1179
179	ENSG00000132382	3037.27	-0.416539	1.23571e-09	1.06662e-07	MYBBP1A	MYB binding protein 1a	3309.86	3386.78	3725.08	2607.69	2463.97	2730.23
180	ENSG00000100372	925.414	-0.523131	1.24138e-09	1.06662e-07	SLC25A17	solute carrier family 25 member 17	1001.14	1124.79	1148.68	723.44	791.731	762.701
181	ENSG00000134962	782.416	0.561731	1.40461e-09	1.2002e-07	KLB	klotho beta	649.796	640.608	606.213	1021.91	857.534	918.432
182	ENSG00000185591	9359	0.314041	1.44677e-09	1.22944e-07	SP1	Sp1 transcription factor	8217.77	8173.96	8642.15	10477.1	10340.5	10302.5
183	ENSG00000169180	4333.44	-0.360929	1.46183e-09	1.23544e-07	XPO6	exportin 6	4858	4665.51	5096.28	3828.86	3669.33	3882.64
184	ENSG00000172296	1647.31	0.485365	1.52251e-09	1.27974e-07	SPTLC3	serine palmitoyltransferase long chain base subunit 3	1502.22	1345.77	1266.55	1958.66	2014.84	1795.84
185	ENSG00000135763	1003.19	-0.512796	1.5505e-09	1.29622e-07	URB2	URB2 ribosome biogenesis homolog	1231.72	1145.89	1163.11	861.513	747.862	869.054
186	ENSG00000170606	16260.6	-0.352099	1.56991e-09	1.30539e-07	HSPA4	heat shock protein family A (Hsp70) member 4	17324.9	19320	18060.1	14178.6	14872.6	13807.6
187	ENSG00000169247	523.86	-0.635661	1.75427e-09	1.45088e-07	SH3TC2	SH3 domain and tetratricopeptide repeats 2	602.883	600.881	709.654	435.717	390.643	403.381
188	ENSG00000196262	19575.4	-0.294164	1.85055e-09	1.52237e-07	PPIA	peptidylprolyl isomerase A	20984.1	21752.1	21958.4	17791.7	17468.2	17498.1
189	ENSG00000171862	3661.29	0.358703	1.86759e-09	1.52827e-07	PTEN	phosphatase and tensin homolog	3099.26	3241.53	3284.86	4181.07	4206.2	3954.8
190	ENSG00000186918	2943.05	0.409929	1.89655e-09	1.53571e-07	ZNF395	zinc finger protein 395	2592.2	2656.79	2332.24	3390.66	3476.1	3210.33
191	ENSG00000139496	5170.06	-0.358833	1.89401e-09	1.53571e-07	NUP58	nucleoporin 58	5687.46	5678.57	6062.13	4674.66	4612.51	4305.01
192	ENSG00000112773	5074.67	-0.347366	2.14853e-09	1.73069e-07	TENT5A	terminal nucleotidyltransferase 5A	5669.49	5522.14	5855.25	4625.88	4497.62	4277.66
193	ENSG00000168679	892.974	0.484729	2.16942e-09	1.73274e-07	SLC16A4	solute carrier family 16 member 4	732.642	720.063	780.62	1047.54	1039.28	1037.7
194	ENSG00000165732	40131	-0.361742	2.17349e-09	1.73274e-07	DDX21	DExD-box helicase 21	41537	47354.1	46518.4	35691.6	35885.9	33798.9
195	ENSG00000175592	495.932	-0.656499	2.28362e-09	1.80197e-07	FOSL1	FOS like 1, AP-1 transcription factor subunit	567.947	558.67	694.018	383.63	393.776	377.552
196	ENSG00000247077	2923.78	-0.367387	2.27302e-09	1.80197e-07	PGAM5	PGAM family member 5, mitochondrial serine/threonine protein phosphatase	3253.97	3298.64	3330.56	2682.1	2496.35	2481.06
197	ENSG00000166582	2549.09	-0.380371	2.29582e-09	1.80239e-07	CENPV	centromere protein V	2794.82	2833.08	3023.85	2265.4	2148.54	2228.85
198	ENSG00000113161	6601.81	-0.318674	2.34043e-09	1.82813e-07	HMGCR	3-hydroxy-3-methylglutaryl-CoA reductase	7226.6	7167.11	7590.9	5847.87	5865.91	5912.45
199	ENSG00000167780	1283.96	0.518683	2.4658e-09	1.91639e-07	SOAT2	sterol O-acyltransferase 2	1147.87	1019.26	999.53	1618.02	1360.98	1558.07
200	ENSG00000153162	274.312	-0.847769	2.77336e-09	2.14464e-07	BMP6	bone morphogenetic protein 6	316.414	319.063	423.387	195.122	189.054	202.83
201	ENSG00000204152	918.487	-0.489183	3.26119e-09	2.50933e-07	TIMM23B	translocase of inner mitochondrial membrane 23 homolog B	1022.11	1082.58	1115	732.534	757.262	801.444
202	ENSG00000197451	7623.26	-0.36647	3.29725e-09	2.52452e-07	HNRNPAB	heterogeneous nuclear ribonucleoprotein A/B	7961.24	9028.11	8770.85	6783.8	6792.38	6403.2
203	ENSG00000109861	8157.79	-0.298513	3.33729e-09	2.54259e-07	CTSC	cathepsin C	8964.38	8920.1	9112.44	7238.53	7291.65	7419.62
204	ENSG00000214706	3048.25	-0.411742	3.35525e-09	2.54374e-07	IFRD2	interferon related developmental regulator 2	3318.85	3409.13	3716.66	2577.93	2474.42	2792.52
205	ENSG00000065978	23894.3	-0.416712	3.51657e-09	2.61771e-07	YBX1	Y-box binding protein 1	24826	29789.5	27348.2	20243.1	21903.2	19255.9
206	ENSG00000130988	1122.38	0.541037	3.52051e-09	2.61771e-07	RGN	regucalcin	1018.11	931.117	791.445	1387.35	1333.83	1272.43
207	ENSG00000148835	894.973	-0.486775	3.48572e-09	2.61771e-07	TAF5	TATA-box binding protein associated factor 5	1004.14	1081.34	1047.64	715.999	782.33	738.392
208	ENSG00000108518	8947.23	-0.326412	3.50752e-09	2.61771e-07	PFN1	profilin 1	9481.43	10180.2	10205.8	7725.51	7989.38	8101.04
209	ENSG00000047634	2762.49	-0.392969	3.54407e-09	2.62261e-07	SCML1	Scm polycomb group protein like 1	2965.5	3104.96	3338.98	2305.91	2468.15	2391.42
210	ENSG00000113356	292.078	-0.782319	3.66529e-09	2.6994e-07	POLR3G	RNA polymerase III subunit G	332.384	402.242	372.869	210.831	238.146	195.993
211	ENSG00000176171	2552.12	0.392475	3.72342e-09	2.72922e-07	BNIP3	BCL2 interacting protein 3	2292.75	2269.44	2056.8	2909.47	2975.78	2808.47
212	ENSG00000179598	560.288	-0.572433	3.82606e-09	2.79122e-07	PLD6	phospholipase D family member 6	628.834	689.026	694.018	453.08	430.334	466.433
213	ENSG00000064787	303.473	0.788327	4.02555e-09	2.92296e-07	BCAS1	breast carcinoma amplified sequence 1	247.541	234.641	184.029	373.708	409.444	371.475
214	ENSG00000128165	1225.85	0.439713	4.08001e-09	2.94867e-07	ADM2	adrenomedullin 2	1033.09	995.674	1093.35	1412.15	1379.78	1441.08
215	ENSG00000106628	2561.1	-0.404134	4.31067e-09	3.10088e-07	POLD2	DNA polymerase delta 2, accessory subunit	2948.53	2864.11	2940.86	2058.7	2173.6	2380.78
216	ENSG00000165269	555.438	0.582363	4.65464e-09	3.31745e-07	AQP7	aquaporin 7	458.151	470.524	405.345	641.588	677.88	679.138
217	ENSG00000137124	1764.29	-0.419749	4.65139e-09	3.31745e-07	ALDH1B1	aldehyde dehydrogenase 1 family member B1	2154.01	1914.38	1988.24	1563.46	1462.3	1503.37
218	ENSG00000184787	4709.37	-0.347832	4.81534e-09	3.41624e-07	UBE2G2	ubiquitin conjugating enzyme E2 G2	4965.8	5484.9	5374.13	4176.93	4172.78	4081.67
219	ENSG00000164338	1099.47	-0.508373	5.02834e-09	3.55106e-07	UTP15	UTP15 small subunit processome component	1231.72	1441.37	1200.4	914.428	942.139	866.775
220	ENSG00000001167	1335.57	-0.424022	5.24676e-09	3.68847e-07	NFYA	nuclear transcription factor Y subunit alpha	1470.27	1559.31	1561.24	1121.12	1185.51	1115.94
221	ENSG00000173567	265.838	0.8293	5.32331e-09	3.69275e-07	ADGRF3	adhesion G protein-coupled receptor F3	183.66	173.808	217.708	380.323	306.038	333.492
222	ENSG00000103363	3111.71	-0.385506	5.32447e-09	3.69275e-07	ELOB	elongin B	3479.55	3363.19	3734.71	2789.58	2551.71	2751.5
223	ENSG00000261770	153.415	0.998519	5.28939e-09	3.69275e-07	NA	NA	115.785	96.8361	93.8187	204.217	196.366	213.465
224	ENSG00000196756	4843.12	-0.410067	5.54733e-09	3.83013e-07	SNHG17	small nucleolar RNA host gene 17	5373.04	5323.5	5887.73	4047.95	3884.49	4542.02
225	ENSG00000105447	2253.23	-0.366758	5.63983e-09	3.87669e-07	GRWD1	glutamate rich WD repeat containing 1	2458.44	2564.92	2593.25	1974.37	1922.92	2005.51
226	ENSG00000157388	1048.73	0.456988	5.88231e-09	4.02547e-07	CACNA1D	calcium voltage-gated channel subunit alpha1 D	923.289	845.454	882.858	1231.91	1169.84	1239.01
227	ENSG00000065427	12550	-0.286346	6.19223e-09	4.2189e-07	KARS1	lysyl-tRNA synthetase 1	13693.6	14064.8	13615.7	11408.8	11353.7	11163.2
228	ENSG00000136542	1841.78	0.430596	6.3819e-09	4.31015e-07	GALNT5	polypeptide N-acetylgalactosaminyltransferase 5	1681.88	1504.68	1517.94	2243.9	2086.91	2015.38
229	ENSG00000145730	2830.22	0.387443	6.36323e-09	4.31015e-07	PAM	peptidylglycine alpha-amidating monooxygenase	2432.49	2420.9	2504.24	3443.57	3146.03	3034.09
230	ENSG00000173281	3227.82	0.338766	6.41054e-09	4.31067e-07	PPP1R3B	protein phosphatase 1 regulatory subunit 3B	2839.74	2867.84	2845.83	3680.03	3488.63	3644.86
231	ENSG00000196839	791.392	-0.505103	6.79567e-09	4.54986e-07	ADA	adenosine deaminase	957.226	892.63	936.984	654.816	613.121	693.572
232	ENSG00000101361	7142.23	-0.347331	6.97458e-09	4.64952e-07	NOP56	NOP56 ribonucleoprotein	7895.37	8427.23	7669.08	6294.34	6558.41	6008.93
233	ENSG00000167775	858.175	-0.512305	7.04072e-09	4.67346e-07	CD320	CD320 molecule	1062.03	946.014	1019.98	714.345	653.857	752.826
234	ENSG00000143179	3052.69	-0.333164	7.32522e-09	4.83808e-07	UCK2	uridine-cytidine kinase 2	3352.79	3443.89	3414.76	2732.53	2695.85	2676.29
235	ENSG00000104413	6894.9	0.306565	7.35128e-09	4.83808e-07	ESRP1	epithelial splicing regulatory protein 1	6255.41	5965.35	6272.62	7545.27	7730.34	7600.42
236	ENSG00000123933	1433.07	0.465929	7.50222e-09	4.9165e-07	MXD4	MAX dimerization protein 4	1245.69	1127.27	1238.89	1751.96	1512.44	1722.16
237	ENSG00000082516	1786.54	-0.379412	8.4628e-09	5.5226e-07	GEMIN5	gem nuclear organelle associated protein 5	2033.23	1977.69	2048.38	1584.95	1567.79	1507.17
238	ENSG00000001497	1749.78	-0.407771	8.53863e-09	5.52546e-07	LAS1L	LAS1 like ribosome biogenesis factor	1997.3	2080.74	1906.44	1517.98	1568.84	1427.41
239	ENSG00000178882	2829.68	-0.353765	8.50971e-09	5.52546e-07	RFLNA	refilin A	3227.02	3023.03	3274.03	2462.18	2479.64	2512.2
240	ENSG00000074964	1916.3	0.422383	8.62005e-09	5.5549e-07	ARHGEF10L	Rho guanine nucleotide exchange factor 10 like	1659.92	1545.65	1709.18	2231.5	2039.91	2311.65
241	ENSG00000146540	938.264	-0.505929	8.9397e-09	5.73699e-07	C7orf50	chromosome 7 open reading frame 50	1113.94	1195.55	994.719	804.465	746.817	774.096
242	ENSG00000198026	2057.54	-0.485284	9.35637e-09	5.97957e-07	ZNF335	zinc finger protein 335	2550.27	2089.43	2561.97	1707.32	1608.53	1827.75
243	ENSG00000135365	1529.81	0.388617	1.0188e-08	6.48427e-07	PHF21A	PHD finger protein 21A	1352.49	1293.63	1327.9	1738.74	1740.14	1725.95
244	ENSG00000167085	19770.2	-0.286189	1.07927e-08	6.84099e-07	PHB	prohibitin	21793.6	21593.2	21790	18110.8	17158	18175.7
245	ENSG00000163501	1373.26	0.458117	1.18789e-08	7.49875e-07	IHH	Indian hedgehog signaling molecule	1193.79	1056.51	1220.85	1678.38	1497.81	1592.25
246	ENSG00000113460	2501.27	-0.412113	1.21731e-08	7.65323e-07	BRIX1	biogenesis of ribosomes BRX1	2662.07	3106.2	2800.13	2091.77	2256.12	2091.35
247	ENSG00000100647	2565.11	0.396789	1.26196e-08	7.90181e-07	SUSD6	sushi domain containing 6	2254.82	2139.09	2251.65	3031.01	2673.92	3040.17
248	ENSG00000146909	2579.38	-0.381818	1.27255e-08	7.936e-07	NOM1	nucleolar protein with MIF4G domain 1	2750.9	2949.78	3055.12	2253.82	2328.19	2138.45
249	ENSG00000163577	850.508	-0.544156	1.29357e-08	8.03469e-07	EIF5A2	eukaryotic translation initiation factor 5A2	909.315	993.191	1124.62	714.345	719.66	641.915
250	ENSG00000173890	2025.94	0.386968	1.31147e-08	8.11327e-07	GPR160	G protein-coupled receptor 160	1805.65	1733.12	1727.23	2161.22	2360.57	2367.87
251	ENSG00000102967	620.92	-0.538699	1.34334e-08	8.27734e-07	DHODH	dihydroorotate dehydrogenase (quinone)	737.633	761.033	709.654	502.687	472.114	542.399
252	ENSG00000133816	9162.63	-0.328881	1.37755e-08	8.45445e-07	MICAL2	microtubule associated monooxygenase, calponin and LIM domain containing 2	9886.67	9805.28	10916.7	8173.63	8083.38	8110.16
253	ENSG00000148935	316.746	0.706623	1.41777e-08	8.66692e-07	GAS2	growth arrest specific 2	249.537	252.022	220.113	420.008	389.598	369.196
254	ENSG00000057593	1630.41	0.408362	1.44967e-08	8.82703e-07	F7	coagulation factor VII	1499.22	1327.15	1374.81	1903.27	1848.76	1829.27
255	ENSG00000005156	1036.55	-0.444237	1.4867e-08	9.01696e-07	LIG3	DNA ligase 3	1249.68	1183.14	1149.88	853.245	909.759	873.612
256	ENSG00000122965	2183.97	-0.363465	1.5905e-08	9.60885e-07	RBM19	RNA binding motif protein 19	2395.56	2430.83	2548.74	1917.32	1852.94	1958.41
257	ENSG00000176454	2260.83	-0.368493	1.62317e-08	9.76805e-07	LPCAT4	lysophosphatidylcholine acyltransferase 4	2459.44	2499.12	2687.06	1948.74	1952.17	2018.42
258	ENSG00000139289	5019.53	-0.404055	1.64291e-08	9.84857e-07	PHLDA1	pleckstrin homology like domain family A member 1	5111.53	5888.38	6157.15	4509.3	4202.02	4248.79
259	ENSG00000001036	7520.22	-0.299715	1.67041e-08	9.97474e-07	FUCA2	alpha-L-fucosidase 2	8111.96	8396.19	8388.36	6935.1	6722.4	6567.28
260	ENSG00000198944	623.094	0.613318	1.71398e-08	1.01955e-06	SOWAHA	sosondowah ankyrin repeat domain family member A	535.008	507.769	435.415	806.118	661.168	793.088
261	ENSG00000106258	1665.21	0.378012	1.72169e-08	1.02022e-06	CYP3A5	cytochrome P450 family 3 subfamily A member 5	1414.38	1488.54	1443.36	1860.27	1866.52	1918.15
262	ENSG00000105388	1838.74	-0.56974	1.80345e-08	1.06458e-06	CEACAM5	CEA cell adhesion molecule 5	1945.39	2073.29	2575.2	1676.73	1352.63	1409.17
263	ENSG00000128591	22554.9	0.409657	1.89853e-08	1.11222e-06	FLNC	filamin C	19086.6	17734.7	21302.9	27345.2	23579.6	26280.5
264	ENSG00000107551	1651.54	0.399218	1.89254e-08	1.11222e-06	RASSF4	Ras association domain family member 4	1376.45	1378.05	1520.34	1924.76	1839.36	1870.29
265	ENSG00000185745	447.644	0.805335	1.94434e-08	1.13476e-06	IFIT1	interferon induced protein with tetratricopeptide repeats 1	358.336	386.103	232.141	596.114	594.32	518.85
266	ENSG00000116679	5022.76	-0.318884	1.97778e-08	1.14994e-06	IVNS1ABP	influenza virus NS1A binding protein	5543.72	5762.99	5418.63	4478.71	4597.89	4334.63
267	ENSG00000138035	5032.73	-0.361103	2.00056e-08	1.15882e-06	PNPT1	polyribonucleotide nucleotidyltransferase 1	5441.91	6062.19	5472.76	4362.96	4631.31	4225.24
268	ENSG00000139209	496.893	0.673258	2.06012e-08	1.18887e-06	SLC38A4	solute carrier family 38 member 4	434.195	348.858	365.652	660.604	523.294	648.752
269	ENSG00000180818	581.415	0.546605	2.0703e-08	1.19031e-06	HOXC10	homeobox C10	469.13	495.354	454.66	709.384	641.323	718.641
270	ENSG00000117115	436.495	0.606074	2.08969e-08	1.19701e-06	PADI2	peptidyl arginine deiminase 2	351.349	336.443	351.219	514.262	498.226	567.468
271	ENSG00000152082	3685.18	-0.345246	2.09871e-08	1.19774e-06	MZT2B	mitotic spindle organizing protein 2B	3939.7	4044.77	4389.03	3230.26	3248.39	3258.95
272	ENSG00000107815	2964.6	-0.347199	2.10899e-08	1.19918e-06	TWNK	twinkle mtDNA helicase	3232.01	3496.03	3233.14	2637.45	2550.67	2638.31
273	ENSG00000186854	280.462	-0.7281	2.21037e-08	1.25222e-06	TRABD2A	TraB domain containing 2A	345.36	348.858	353.624	195.949	239.19	199.791
274	ENSG00000132002	5841.54	-0.31342	2.265e-08	1.27849e-06	DNAJB1	DnaJ heat shock protein family (Hsp40) member B1	6234.44	6448.29	6740.51	5303.02	5108.65	5214.32
275	ENSG00000169562	1345.63	0.42382	2.31674e-08	1.30293e-06	GJB1	gap junction protein beta 1	1175.82	1168.24	1105.38	1553.53	1446.63	1624.16
276	ENSG00000012171	4541.63	-0.416688	2.38205e-08	1.33481e-06	SEMA3B	semaphorin 3B	5099.55	4722.62	5759.03	3935.51	3662.02	4071.03
277	ENSG00000051596	1620.35	-0.395892	2.46377e-08	1.37562e-06	THOC3	THO complex 3	1934.41	1824.99	1764.51	1379.91	1362.03	1456.27
278	ENSG00000152782	1263.98	0.398808	2.63402e-08	1.46538e-06	PANK1	pantothenate kinase 1	1099.96	1081.34	1089.74	1472.51	1420.52	1419.81
279	ENSG00000007306	223.054	-0.956469	2.65304e-08	1.47068e-06	CEACAM7	CEA cell adhesion molecule 7	237.56	274.369	372.869	146.341	134.74	172.443
280	ENSG00000151090	2978.13	0.32649	2.66307e-08	1.47096e-06	THRB	thyroid hormone receptor beta	2653.08	2629.47	2646.17	3303.85	3238.99	3397.21
281	ENSG00000163291	1555.39	-0.469804	2.67976e-08	1.47491e-06	PAQR3	progestin and adipoQ receptor family member 3	1581.07	1841.13	1999.06	1302.19	1312.94	1295.98
282	ENSG00000103260	729.689	-0.52323	2.8454e-08	1.56053e-06	METRN	meteorin, glial cell differentiation regulator	874.379	777.172	930.97	612.65	566.119	616.846
283	ENSG00000187094	151.897	-0.992418	3.02767e-08	1.65463e-06	CCK	cholecystokinin	175.674	187.465	244.169	100.868	96.094	107.112
284	ENSG00000140807	2432.97	0.399654	3.13582e-08	1.7077e-06	NKD1	NKD inhibitor of WNT signaling pathway 1	2302.73	1934.24	2054.39	2811.91	2724.06	2770.49
285	ENSG00000099901	5991.05	-0.405814	3.19957e-08	1.7363e-06	RANBP1	RAN binding protein 1	6169.56	7612.81	6703.23	5174.87	5337.39	4948.44
286	ENSG00000160752	3697.96	-0.352623	3.29702e-08	1.78293e-06	FDPS	farnesyl diphosphate synthase	3919.73	4192.51	4334.91	3302.19	3087.54	3350.87
287	ENSG00000197860	850.303	-0.462479	3.39142e-08	1.82124e-06	SGTB	small glutamine rich tetratricopeptide repeat containing beta	946.246	964.637	1045.24	703.597	736.372	705.727
288	ENSG00000151835	571.717	-0.559923	3.39058e-08	1.82124e-06	SACS	sacsin molecular chaperone	662.772	636.884	744.536	430.757	466.891	488.463
289	ENSG00000184203	4207.45	-0.325437	3.40361e-08	1.82146e-06	PPP1R2	protein phosphatase 1 regulatory inhibitor subunit 2	4506.65	4794.63	4739.05	3834.64	3781.09	3588.65
290	ENSG00000100473	1836.6	-0.365376	3.42946e-08	1.82896e-06	COCH	cochlin	2142.03	2075.77	1984.63	1607.28	1616.89	1593.01
291	ENSG00000237523	1697.37	0.36785	3.51573e-08	1.86853e-06	LINC00857	long intergenic non-protein coding RNA 857	1482.25	1435.16	1528.76	1899.13	1917.7	1921.19
292	ENSG00000169507	231.339	0.795924	3.70754e-08	1.95037e-06	SLC38A11	solute carrier family 38 member 11	189.648	158.911	157.567	269.533	303.949	308.423
293	ENSG00000175215	8791.3	0.329456	3.70748e-08	1.95037e-06	CTDSP2	CTD small phosphatase 2	8116.95	7414.17	7844.69	9985.12	9243.82	10143
294	ENSG00000100360	403.839	0.605841	3.69074e-08	1.95037e-06	IFT27	intraflagellar transport 27	340.369	301.682	317.54	500.207	493.004	470.231
295	ENSG00000188677	1037.92	-0.438338	3.79225e-08	1.98817e-06	PARVB	parvin beta	1238.7	1219.14	1125.82	868.954	856.49	918.432
296	ENSG00000111452	645.715	0.497894	3.80521e-08	1.98822e-06	ADGRD1	adhesion G protein-coupled receptor D1	511.053	548.738	547.276	740.802	761.44	764.98
297	ENSG00000105677	2819.27	-0.464741	3.87632e-08	2.01856e-06	TMEM147	transmembrane protein 147	3388.72	2886.46	3535.04	2328.24	2171.52	2605.64
298	ENSG00000130748	1254.34	-0.497722	3.89722e-08	2.02263e-06	TMEM160	transmembrane protein 160	1492.23	1431.44	1485.46	1035.97	903.492	1177.48
299	ENSG00000125835	11479.9	-0.332542	3.97842e-08	2.05787e-06	SNRPB	small nuclear ribonucleoprotein polypeptides B and B1	12234.3	12774.9	13386	10778	9620.89	10085.3
300	ENSG00000042753	3191.72	-0.324563	3.99445e-08	2.05927e-06	AP2S1	adaptor related protein complex 2 subunit sigma 1	3533.45	3555.62	3560.3	2772.22	2780.46	2948.25
301	ENSG00000116106	557.419	-0.586012	4.08417e-08	2.09853e-06	EPHA4	EPH receptor A4	641.81	599.639	766.186	454.733	440.779	441.364
302	ENSG00000165704	2497.5	-0.421226	4.22795e-08	2.16521e-06	HPRT1	hypoxanthine phosphoribosyltransferase 1	2665.06	3194.35	2719.54	2067.8	2236.27	2101.99
303	ENSG00000171219	2653.03	0.391769	4.28115e-08	2.18522e-06	CDC42BPG	CDC42 binding protein kinase gamma	2437.48	2142.81	2304.57	3102.94	2801.35	3129.05
304	ENSG00000183207	4664.69	-0.296926	4.30053e-08	2.1879e-06	RUVBL2	RuvB like AAA ATPase 2	5234.3	5047.89	5146.8	4225.71	4131	4202.45
305	ENSG00000160214	2000.08	-0.379202	4.38443e-08	2.22326e-06	RRP1	ribosomal RNA processing 1	2163.99	2391.11	2232.4	1792.48	1656.58	1763.94
306	ENSG00000184216	7314.84	-0.301287	4.68514e-08	2.36799e-06	IRAK1	interleukin 1 receptor associated kinase 1	7998.17	8064.71	8168.24	6717.65	6229.4	6710.86
307	ENSG00000162817	4191.58	0.348891	4.74219e-08	2.38901e-06	C1orf115	chromosome 1 open reading frame 115	3588.35	3879.65	3593.98	4911.12	4756.65	4419.72
308	ENSG00000161980	721.972	-0.548197	4.99567e-08	2.50854e-06	POLR3K	RNA polymerase III subunit K	780.553	952.222	839.557	537.412	637.145	584.94
309	ENSG00000197956	5842.45	-0.415118	5.09411e-08	2.54969e-06	S100A6	S100 calcium binding protein A6	6018.84	6634.52	7382.81	5284	4633.4	5101.13
310	ENSG00000136141	3211.14	-0.420387	5.21074e-08	2.59764e-06	LRCH1	leucine rich repeats and calponin homology domain containing 1	3346.8	3590.39	4089.53	2731.71	2905.8	2602.6
311	ENSG00000125743	4139.88	-0.347625	5.22349e-08	2.59764e-06	SNRPD2	small nuclear ribonucleoprotein D2 polypeptide	4462.73	4933.68	4511.72	3686.65	3775.87	3468.62
312	ENSG00000163191	3439.23	-0.484006	5.67164e-08	2.80248e-06	S100A11	S100 calcium binding protein A11	3973.63	3564.31	4497.28	3097.15	2509.93	2993.07
313	ENSG00000106344	3487.86	-0.361097	5.66664e-08	2.80248e-06	RBM28	RNA binding motif protein 28	3684.17	4124.23	3957.23	2953.29	3237.95	2970.28
314	ENSG00000065183	1491.3	-0.418573	5.75156e-08	2.83292e-06	WDR3	WD repeat domain 3	1603.03	1811.33	1703.17	1251.76	1363.07	1215.46
315	ENSG00000120549	6410.45	0.305106	5.84762e-08	2.87109e-06	KIAA1217	KIAA1217	5994.89	5622.7	5584.62	7227.78	7143.33	6889.38
316	ENSG00000035141	4372.15	-0.335161	5.87833e-08	2.87703e-06	FAM136A	family with sequence similarity 136 member A	4628.42	5221.7	4784.75	3857.79	3900.16	3840.09
317	ENSG00000168924	2614.7	-0.332689	5.95291e-08	2.90435e-06	LETM1	leucine zipper and EF-hand containing transmembrane protein 1	2830.75	2892.67	3022.65	2353.87	2281.19	2307.1
318	ENSG00000113494	356.304	0.638318	6.03578e-08	2.92631e-06	PRLR	prolactin receptor	253.53	276.852	306.715	434.064	439.734	426.93
319	ENSG00000111696	626.938	-0.503872	6.02192e-08	2.92631e-06	NT5DC3	5'-nucleotidase domain containing 3	725.655	718.822	760.172	494.419	553.585	508.974
320	ENSG00000054967	864.272	-0.516507	6.32355e-08	3.05625e-06	RELT	RELT TNF receptor	965.211	924.909	1163.11	723.44	687.281	721.679
321	ENSG00000197181	578.34	0.520927	6.41309e-08	3.08987e-06	PIWIL2	piwi like RNA-mediated gene silencing 2	464.14	495.354	466.688	721.786	652.812	669.263
322	ENSG00000134153	2409.4	-0.395468	6.53337e-08	3.13805e-06	EMC7	ER membrane protein complex subunit 7	2495.37	2851.7	2866.28	2125.67	2150.63	1966.77
323	ENSG00000132768	1016.03	-0.462982	6.85271e-08	3.28124e-06	DPH2	diphthamide biosynthesis 2	1243.69	1073.89	1216.03	860.686	803.22	898.681
324	ENSG00000104936	575.724	0.535416	6.94406e-08	3.31472e-06	DMPK	DM1 protein kinase	435.193	481.698	495.555	715.172	639.234	687.495
325	ENSG00000142197	918.123	0.451709	7.11968e-08	3.38809e-06	DOP1B	DOP1 leucine zipper like protein B	790.535	720.063	815.501	1103.76	1043.46	1035.42
326	ENSG00000114784	2055.08	-0.405207	7.41511e-08	3.51786e-06	EIF1B	eukaryotic translation initiation factor 1B	2097.11	2466.84	2464.55	1758.58	1742.23	1801.16
327	ENSG00000166508	10129.5	-0.274439	7.62282e-08	3.59513e-06	MCM7	minichromosome maintenance complex component 7	11145.3	11122.5	11004.5	9281.52	8879.29	9343.85
328	ENSG00000100441	6055.66	0.321708	7.62449e-08	3.59513e-06	KHNYN	KH and NYN domain containing	5559.69	5162.11	5428.26	7029.35	6382.94	6771.63
329	ENSG00000053254	3270.13	0.330922	7.8577e-08	3.69384e-06	FOXN3	forkhead box N3	2981.47	2783.42	2922.81	3747.83	3692.31	3492.93
330	ENSG00000179091	6534.23	-0.289404	7.89172e-08	3.69859e-06	CYC1	cytochrome c1	7088.86	7143.53	7332.29	5809.84	5752.06	6078.82
331	ENSG00000201512	135.944	-0.97023	8.11154e-08	3.79012e-06	SNORA71C	small nucleolar RNA, H/ACA box 71C	185.656	162.635	192.449	100.868	78.3375	95.7175
332	ENSG00000171385	167.999	0.873928	8.41658e-08	3.92081e-06	KCND3	potassium voltage-gated channel subfamily D member 3	114.787	127.873	113.064	222.406	230.834	199.032
333	ENSG00000180787	592.91	0.513269	8.61281e-08	4.00017e-06	ZFP3	ZFP3 zinc finger protein	474.121	492.871	499.164	652.336	708.171	730.795
334	ENSG00000145819	2097.83	0.343001	8.64145e-08	4.00146e-06	ARHGAP26	Rho GTPase activating protein 26	1819.63	1877.13	1853.52	2427.45	2288.5	2320.77
335	ENSG00000111300	4556.81	-0.338624	8.7738e-08	4.05061e-06	NAA25	N(alpha)-acetyltransferase 25, NatB auxiliary subunit	4802.1	5200.6	5264.67	3818.93	4217.69	4036.85
336	ENSG00000175756	2647.99	-0.339349	8.86595e-08	4.08098e-06	AURKAIP1	aurora kinase A interacting protein 1	2793.82	3001.92	3080.38	2352.21	2319.83	2339.76
337	ENSG00000224877	503.25	-0.593252	8.95967e-08	4.11188e-06	NDUFAF8	NADH:ubiquinone oxidoreductase complex assembly factor 8	567.947	654.265	596.591	404.299	351.996	444.403
338	ENSG00000124107	2068.32	-0.500557	9.16743e-08	4.19478e-06	SLPI	secretory leukocyte peptidase inhibitor	2813.78	2131.64	2325.02	1756.1	1559.44	1823.95
339	ENSG00000123213	2316.09	-0.364734	9.22319e-08	4.20784e-06	NLN	neurolysin	2446.47	2697.75	2677.44	1981.81	2125.56	1967.53
340	ENSG00000006659	299.301	0.676131	9.53941e-08	4.33931e-06	LGALS14	galectin 14	227.578	255.747	208.085	373.708	372.886	357.801
341	ENSG00000213923	2740.66	-0.351125	9.60576e-08	4.35668e-06	CSNK1E	casein kinase 1 epsilon	2880.66	3062.75	3276.44	2423.32	2383.55	2417.25
342	ENSG00000102900	5047.92	-0.327482	9.84972e-08	4.45426e-06	NUP93	nucleoporin 93	5778.29	5345.85	5732.56	4630.84	4226.05	4573.93
343	ENSG00000116288	4353.1	-0.402663	1.06049e-07	4.76955e-06	PARK7	Parkinsonism associated deglycase	4664.35	5538.28	4666.88	3783.38	3957.61	3508.12
344	ENSG00000205795	326.628	0.696241	1.06086e-07	4.76955e-06	CYS1	cystin 1	286.469	229.675	229.736	429.93	417.8	366.157
345	ENSG00000163811	6080.98	-0.306232	1.0806e-07	4.84424e-06	WDR43	WD repeat domain 43	6421.1	6869.16	6881.24	5440.27	5622.54	5251.55
346	ENSG00000145860	2035.18	-0.339037	1.09191e-07	4.88079e-06	RNF145	ring finger protein 145	2247.83	2273.17	2297.36	1772.63	1859.21	1760.9
347	ENSG00000039068	36699.3	0.283347	1.14281e-07	5.09359e-06	CDH1	cadherin 1	33879.2	32397.9	33043.4	42443.2	39004.8	39427.2
348	ENSG00000137261	129.586	0.98135	1.15896e-07	5.15072e-06	KIAA0319	KIAA0319	80.8501	100.561	80.5879	163.704	170.253	181.559
349	ENSG00000134852	1905.97	0.35681	1.22996e-07	5.45058e-06	CLOCK	clock circadian regulator	1682.88	1648.7	1682.72	2255.48	2100.49	2065.52
350	ENSG00000164045	1597.18	-0.356026	1.24335e-07	5.49417e-06	CDC25A	cell division cycle 25A	1812.64	1744.29	1822.25	1374.95	1412.16	1416.77
351	ENSG00000081479	11348.5	0.458514	1.28648e-07	5.66858e-06	LRP2	LDL receptor related protein 2	11215.2	8447.09	9015.02	14032.2	12218.6	13162.7
352	ENSG00000137288	1131.32	-0.441599	1.2989e-07	5.70705e-06	UQCC2	ubiquinol-cytochrome c reductase complex assembly factor 2	1226.73	1353.22	1327.9	917.735	1050.77	911.595
353	ENSG00000143977	2303.83	-0.380002	1.31087e-07	5.74333e-06	SNRPG	small nuclear ribonucleoprotein polypeptide G	2448.46	2864.11	2505.44	2005.79	2017.97	1981.2
354	ENSG00000090273	4811.32	-0.358404	1.36947e-07	5.98311e-06	NUDC	nuclear distribution C, dynein complex regulator	5030.68	5884.66	5303.16	4299.3	4331.54	4018.62
355	ENSG00000124253	430.048	0.634665	1.38235e-07	6.02236e-06	PCK1	phosphoenolpyruvate carboxykinase 1	296.451	327.753	388.506	568.83	486.737	512.013
356	ENSG00000101670	840.496	-0.507111	1.45118e-07	6.3045e-06	LIPG	lipase G, endothelial type	930.276	903.804	1127.03	726.747	673.702	681.417
357	ENSG00000074842	2542.93	-0.326562	1.66226e-07	7.20128e-06	MYDGF	myeloid derived growth factor	2759.88	2893.91	2837.41	2323.27	2169.43	2273.67
358	ENSG00000110092	16805.2	-0.257798	1.67167e-07	7.22181e-06	CCND1	cyclin D1	18394.9	18037.6	18473.9	15519.6	15496.2	14909.1
359	ENSG00000123505	7312.56	-0.291497	1.68816e-07	7.27272e-06	AMD1	adenosylmethionine decarboxylase 1	7841.47	8169	8136.97	6868.96	6521.86	6337.11
360	ENSG00000164405	1230.59	-0.380964	1.70811e-07	7.31788e-06	UQCRQ	ubiquinol-cytochrome c reductase complex III subunit VII	1374.45	1412.81	1388.04	1050.85	1111.35	1046.06
361	ENSG00000177542	774.945	-0.468649	1.70545e-07	7.31788e-06	SLC25A22	solute carrier family 25 member 22	912.309	870.284	916.537	596.941	656.99	696.611
362	ENSG00000141994	1844.26	-0.376296	1.72939e-07	7.38862e-06	DUS3L	dihydrouridine synthase 3 like	2114.08	1955.34	2181.89	1567.59	1551.08	1695.57
363	ENSG00000198356	1495.47	-0.360843	1.74634e-07	7.44046e-06	GET3	guided entry of tail-anchored proteins factor 3, ATPase	1727.8	1615.18	1700.77	1310.46	1306.67	1311.94
364	ENSG00000272325	2671.85	-0.353123	1.75964e-07	7.47652e-06	NUDT3	nudix hydrolase 3	2887.65	3142.21	2960.1	2289.38	2504.71	2247.08
365	ENSG00000114999	2482.81	-0.317703	1.77015e-07	7.48741e-06	TTL	tubulin tyrosine ligase	2687.02	2766.04	2812.16	2193.47	2248.81	2189.35
366	ENSG00000103550	1530.22	-0.397016	1.77188e-07	7.48741e-06	KNOP1	lysine rich nucleolar protein 1	1688.87	1873.41	1655.06	1303.02	1392.32	1268.64
367	ENSG00000179818	1495.21	0.39918	1.83161e-07	7.71872e-06	PCBP1-AS1	PCBP1 antisense RNA 1	1307.58	1374.33	1185.96	1642.83	1775.65	1684.93
368	ENSG00000213341	3018.13	-0.305166	1.84905e-07	7.77104e-06	CHUK	component of inhibitor of nuclear factor kappa B kinase complex	3258.96	3401.68	3348.61	2653.99	2719.88	2725.67
369	ENSG00000164934	2505.24	-0.358923	1.97937e-07	8.2962e-06	DCAF13	DDB1 and CUL4 associated factor 13	2740.92	3010.61	2693.08	2133.94	2316.7	2136.17
370	ENSG00000055483	3706.06	-0.321983	2.0193e-07	8.44068e-06	USP36	ubiquitin specific peptidase 36	4143.32	3889.58	4321.68	3362.55	3197.21	3322
371	ENSG00000108826	2654.11	-0.309622	2.03623e-07	8.48848e-06	MRPL27	mitochondrial ribosomal protein L27	2999.44	2942.33	2871.09	2386.11	2361.61	2364.07
372	ENSG00000147041	739.751	0.463609	2.07198e-07	8.61431e-06	SYTL5	synaptotagmin like 5	605.877	613.295	647.109	912.774	839.778	819.676
373	ENSG00000131238	4121.14	-0.300809	2.22467e-07	9.22434e-06	PPT1	palmitoyl-protein thioesterase 1	4679.33	4582.33	4386.63	3772.63	3580.55	3725.39
374	ENSG00000115009	552.086	-0.702523	2.24693e-07	9.2917e-06	CCL20	C-C motif chemokine ligand 20	536.006	718.822	799.865	470.442	355.13	432.248
375	ENSG00000090020	1400.11	0.411586	2.27976e-07	9.40233e-06	SLC9A1	solute carrier family 9 member A1	1252.68	1121.06	1231.67	1551.05	1519.75	1724.43
376	ENSG00000186301	1119.18	0.459514	2.34633e-07	9.64361e-06	NA	NA	1020.11	972.086	834.746	1270.77	1232.51	1384.86
377	ENSG00000152818	3481.92	0.332587	2.35073e-07	9.64361e-06	UTRN	utrophin	3266.94	2919.98	3056.33	3961.97	3967.01	3719.31
378	ENSG00000112578	1329.58	-0.413529	2.35815e-07	9.64843e-06	BYSL	bystin like	1453.31	1551.86	1555.23	1155.02	1038.23	1223.82
379	ENSG00000118680	13998.5	-0.296711	2.41819e-07	9.86801e-06	MYL12B	myosin light chain 12B	14823.5	15219.4	16259.5	13061.6	12052.5	12574.7
380	ENSG00000108106	5167.56	-0.39913	2.46659e-07	1.0039e-05	UBE2S	ubiquitin conjugating enzyme E2 S	5229.31	5766.72	6640.68	4601.9	4307.52	4459.22
381	ENSG00000013364	8237.97	0.292971	2.47629e-07	1.0052e-05	MVP	major vault protein	7319.43	7412.93	7483.85	9489.05	8561.76	9160.77
382	ENSG00000137193	4299.15	-0.352116	2.55823e-07	1.03575e-05	PIM1	Pim-1 proto-oncogene, serine/threonine kinase	4596.48	4552.54	5316.39	3773.46	3712.15	3843.89
383	ENSG00000107099	545.764	0.514308	2.68792e-07	1.08541e-05	DOCK8	dedicator of cytokinesis 8	446.173	430.797	472.702	653.163	596.409	675.34
384	ENSG00000155380	5434.89	-0.31182	2.74035e-07	1.1037e-05	SLC16A1	solute carrier family 16 member 1	5700.43	6129.23	6231.73	5058.29	4832.9	4656.73
385	ENSG00000104529	2198.62	2.48447	3.03259e-07	1.21823e-05	EEF1D	eukaryotic translation elongation factor 1 delta	985.174	389.827	624.255	2165.36	4785.9	4241.2
386	ENSG00000128059	2494.22	-0.385471	3.0611e-07	1.2265e-05	PPAT	phosphoribosyl pyrophosphate amidotransferase	2649.09	2953.5	2872.3	2205.04	2320.88	1964.49
387	ENSG00000112394	892.804	0.433156	3.16288e-07	1.26401e-05	SLC16A10	solute carrier family 16 member 10	784.546	725.029	769.795	1088.88	971.385	1017.19
388	ENSG00000130749	2534.23	0.317489	3.25393e-07	1.29704e-05	ZC3H4	zinc finger CCCH-type containing 4	2243.84	2302.96	2221.58	2830.1	2896.4	2710.48
389	ENSG00000135046	935.038	-0.51356	3.36587e-07	1.33821e-05	ANXA1	annexin A1	927.281	1230.32	1143.87	812.733	753.084	742.95
390	ENSG00000171631	958.404	0.568101	3.49864e-07	1.38743e-05	P2RY6	pyrimidinergic receptor P2Y6	915.303	623.227	775.809	1159.98	1059.12	1216.98
391	ENSG00000079308	2943.11	0.408382	3.55372e-07	1.40567e-05	TNS1	tensin 1	2762.88	2221.02	2602.87	3406.37	3137.68	3527.87
392	ENSG00000101384	5037.22	-0.348798	3.67946e-07	1.4517e-05	JAG1	jagged canonical Notch ligand 1	5227.31	5575.53	6128.29	4647.38	4411.97	4232.84
393	ENSG00000120158	541.77	-0.487996	3.7783e-07	1.4869e-05	RCL1	RNA terminal phosphate cyclase like 1	647.799	626.952	623.053	472.096	435.556	445.162
394	ENSG00000175334	3675.02	-0.328382	3.79706e-07	1.49049e-05	BANF1	barrier to autointegration factor 1	3994.6	4393.63	3886.26	3159.16	3347.62	3268.83
395	ENSG00000178921	2003.66	-0.378957	3.89174e-07	1.52379e-05	PFAS	phosphoribosylformylglycinamidine synthase	2388.57	2189.99	2219.17	1748.66	1602.26	1873.33
396	ENSG00000166250	1757.23	-0.374756	4.06487e-07	1.58756e-05	CLMP	CXADR like membrane protein	1935.41	2085.7	1929.3	1503.93	1647.18	1441.84
397	ENSG00000124006	3618.92	0.311229	4.19893e-07	1.63167e-05	OBSL1	obscurin like cytoskeletal adaptor 1	3337.81	3235.32	3117.67	4139.73	3813.47	4069.51
398	ENSG00000166046	735.273	0.464597	4.19163e-07	1.63167e-05	TCP11L2	t-complex 11 like 2	606.875	581.017	665.151	880.529	877.38	800.684
399	ENSG00000164163	6035.46	-0.282574	4.29398e-07	1.66443e-05	ABCE1	ATP binding cassette subfamily E member 1	6398.14	6906.4	6569.72	5392.31	5569.27	5376.89
400	ENSG00000120526	2154.14	-0.332545	4.36418e-07	1.68741e-05	NUDCD1	NudC domain containing 1	2289.76	2504.08	2410.42	1907.4	1954.26	1858.89
401	ENSG00000130826	5394.34	-0.367677	4.38007e-07	1.68933e-05	DKC1	dyskerin pseudouridine synthase 1	5495.81	6727.63	6011.62	4597.77	4934.22	4599
402	ENSG00000120915	1848.73	0.349182	4.59684e-07	1.76853e-05	EPHX2	epoxide hydrolase 2	1703.84	1534.48	1637.02	2023.98	2141.22	2051.85
403	ENSG00000138363	8735.75	-0.257463	4.66171e-07	1.78903e-05	ATIC	5-aminoimidazole-4-carboxamide ribonucleotide formyltransferase/IMP cyclohydrolase	9605.2	9656.3	9277.23	7848.7	8030.11	7996.97
404	ENSG00000107821	1462.22	0.442088	4.68601e-07	1.7939e-05	KAZALD1	Kazal type serine peptidase inhibitor domain 1	1405.39	1148.38	1164.31	1761.89	1563.62	1729.75
405	ENSG00000130309	5511.71	-0.335568	4.72751e-07	1.80533e-05	COLGALT1	collagen beta(1-O)galactosyltransferase 1	6087.72	5719.54	6644.29	5026.87	4628.18	4963.64
406	ENSG00000148834	3527.69	-0.319868	4.823e-07	1.83725e-05	GSTO1	glutathione S-transferase omega 1	3711.12	4027.39	4012.55	3022.74	3297.49	3094.87
407	ENSG00000214944	1821.5	0.337571	4.98079e-07	1.89192e-05	ARHGEF28	Rho guanine nucleotide exchange factor 28	1659.92	1581.66	1584.09	2051.26	2092.13	1959.93
408	ENSG00000011478	1468.95	-0.457596	4.99098e-07	1.89192e-05	QPCTL	glutaminyl-peptide cyclotransferase like	1660.92	1584.14	1858.33	1267.47	1080.01	1362.83
409	ENSG00000169992	899.488	0.434339	5.03737e-07	1.90484e-05	NLGN2	neuroligin 2	805.507	722.546	767.389	1029.35	971.385	1100.75
410	ENSG00000070019	2557.37	0.34305	5.24512e-07	1.97856e-05	GUCY2C	guanylate cyclase 2C	2212.9	2265.72	2284.13	2946.67	2998.76	2636.03
411	ENSG00000164134	4177.26	-0.321796	5.25875e-07	1.97888e-05	NAA15	N(alpha)-acetyltransferase 15, NatA auxiliary subunit	4339.96	4967.2	4617.57	3662.67	3817.65	3658.54
412	ENSG00000101442	1083.2	-0.382582	5.3456e-07	2.00667e-05	ACTR5	actin related protein 5	1221.74	1188.1	1268.96	967.342	911.848	941.222
413	ENSG00000182272	2495.22	-0.387272	5.42962e-07	2.03328e-05	B4GALNT4	beta-1,4-N-acetyl-galactosaminyltransferase 4	2758.89	2640.65	3087.6	2297.64	1983.51	2203.02
414	ENSG00000189043	4575.79	-0.271653	5.45562e-07	2.03808e-05	NDUFA4	NDUFA4 mitochondrial complex associated	4898.92	5078.93	5039.75	4148.82	4113.24	4175.11
415	ENSG00000137266	1416.62	0.421453	5.53969e-07	2.05954e-05	SLC22A23	solute carrier family 22 member 23	1313.57	1111.13	1207.62	1760.23	1518.7	1588.45
416	ENSG00000172115	11313.7	-0.387844	5.53494e-07	2.05954e-05	CYCS	cytochrome c, somatic	11244.2	14457.1	12776.2	9705.67	10258	9441.09
417	ENSG00000188257	851.739	-0.435414	5.67699e-07	2.10552e-05	PLA2G2A	phospholipase A2 group IIA	916.302	1040.37	983.894	715.999	690.414	763.461
418	ENSG00000150753	12570.4	-0.314069	5.94622e-07	2.2001e-05	CCT5	chaperonin containing TCP1 subunit 5	13181.6	15092.8	13525.5	11263.3	11612.7	10746.2
419	ENSG00000138764	2320.33	0.38045	6.0607e-07	2.22648e-05	CCNG2	cyclin G2	1821.62	2182.54	2045.97	2661.43	2732.41	2478.02
420	ENSG00000135372	5543	-0.268945	6.05385e-07	2.22648e-05	NAT10	N-acetyltransferase 10	5974.93	6183.86	6017.63	4959.9	4966.6	5155.07
421	ENSG00000224078	1599.37	0.35556	6.03442e-07	2.22648e-05	NA	NA	1437.34	1422.75	1348.34	1865.23	1816.39	1706.2
422	ENSG00000110104	2988.76	-0.383366	6.17959e-07	2.26478e-05	CCDC86	coiled-coil domain containing 86	3361.77	3095.03	3696.22	2724.27	2383.55	2671.73
423	ENSG00000254290	1844.99	0.337073	6.23259e-07	2.2788e-05	NA	NA	1667.91	1641.25	1581.69	2152.96	2022.15	2003.99
424	ENSG00000115128	5382.54	-0.344639	6.26848e-07	2.28652e-05	SF3B6	splicing factor 3b subunit 6	5600.62	6481.81	5983.95	4607.69	5086.71	4534.43
425	ENSG00000091009	1905.94	-0.401416	6.36678e-07	2.31691e-05	RBM27	RNA binding motif protein 27	2011.27	2351.38	2144.6	1665.98	1762.07	1500.33
426	ENSG00000154080	602.448	0.553259	6.44257e-07	2.33899e-05	CHST9	carbohydrate sulfotransferase 9	551.977	505.286	405.345	722.613	754.129	675.34
427	ENSG00000023608	363.083	-0.782437	6.49345e-07	2.35194e-05	SNAPC1	small nuclear RNA activating complex polypeptide 1	345.36	549.98	482.324	288.549	293.504	218.783
428	ENSG00000170145	4760.39	0.317064	6.51082e-07	2.35272e-05	SIK2	salt inducible kinase 2	4521.62	3995.11	4200.19	5393.14	5048.07	5404.24
429	ENSG00000125534	6667.1	-0.43241	6.53062e-07	2.35437e-05	PPDPF	pancreatic progenitor cell differentiation and proliferation factor	8164.87	6705.28	8108.1	5474.16	5121.18	6429.02
430	ENSG00000151748	1770.13	-0.333883	6.64372e-07	2.38958e-05	SAV1	salvador family WW domain containing protein 1	1920.44	1950.38	2050.78	1546.92	1611.66	1540.6
431	ENSG00000213918	1989.63	0.352018	6.77907e-07	2.4326e-05	DNASE1	deoxyribonuclease 1	1795.67	1610.21	1837.88	2290.2	2167.34	2236.45
432	ENSG00000153029	287.094	0.62641	6.85949e-07	2.45576e-05	MR1	major histocompatibility complex, class I-related	237.56	227.192	211.694	358.826	353.041	334.252
433	ENSG00000101049	584.674	0.464414	6.89297e-07	2.46205e-05	SGK2	serum/glucocorticoid regulated kinase 2	492.088	499.078	483.527	701.116	653.857	678.379
434	ENSG00000148925	2212.29	-0.317065	6.91619e-07	2.46465e-05	BTBD10	BTB domain containing 10	2400.55	2510.29	2451.31	1959.49	2043.04	1909.03
435	ENSG00000163817	1917.9	-0.437272	6.95189e-07	2.47168e-05	SLC6A20	solute carrier family 6 member 20	1976.34	2137.84	2506.64	1763.54	1582.42	1540.6
436	ENSG00000141873	643.293	-0.471747	6.99972e-07	2.48297e-05	SLC39A3	solute carrier family 39 member 3	730.646	712.615	801.068	560.562	500.315	554.554
437	ENSG00000116985	501.139	0.549263	7.09259e-07	2.50521e-05	BMP8B	bone morphogenetic protein 8b	431.201	374.93	413.765	667.218	568.208	551.515
438	ENSG00000071539	1132.13	-0.38694	7.09481e-07	2.50521e-05	TRIP13	thyroid hormone receptor interactor 13	1260.66	1235.28	1354.36	951.633	963.029	1027.82
439	ENSG00000138308	984.255	0.416211	7.32864e-07	2.58188e-05	PLA2G12B	phospholipase A2 group XIIB	920.294	805.726	801.068	1145.93	1141.64	1090.88
440	ENSG00000121361	1496.57	-0.351218	7.40804e-07	2.60393e-05	KCNJ8	potassium inwardly rectifying channel subfamily J member 8	1645.95	1754.22	1634.61	1277.39	1306.67	1360.56
441	ENSG00000134375	2297.89	-0.374105	7.44672e-07	2.61159e-05	TIMM17A	translocase of inner mitochondrial membrane 17A	2339.66	2775.97	2669.02	2096.73	1990.82	1915.11
442	ENSG00000142207	2853.55	-0.338425	7.55172e-07	2.64242e-05	URB1	URB1 ribosome biogenesis homolog	3281.92	2943.57	3335.38	2513.44	2420.11	2626.91
443	ENSG00000078081	221.943	0.699766	7.67565e-07	2.67972e-05	LAMP3	lysosomal associated membrane protein 3	170.684	171.325	164.784	268.706	295.593	260.564
444	ENSG00000084674	20895.6	0.342953	7.79371e-07	2.70908e-05	APOB	apolipoprotein B	20350.3	16639.7	18277.8	24262.1	22475.5	23368
445	ENSG00000110090	2810.46	0.303449	7.79478e-07	2.70908e-05	CPT1A	carnitine palmitoyltransferase 1A	2486.39	2495.39	2567.99	3216.21	2985.18	3111.58
446	ENSG00000129315	4797.36	-0.298685	7.99412e-07	2.77213e-05	CCNT1	cyclin T1	4990.75	5571.8	5315.19	4329.89	4381.68	4194.86
447	ENSG00000213626	3033.98	0.321362	8.11168e-07	2.8066e-05	LBH	LBH regulator of WNT signaling pathway	2865.69	2530.15	2694.28	3466.72	3312.11	3334.92
448	ENSG00000101000	359.735	-0.585683	8.13629e-07	2.80884e-05	PROCR	protein C receptor	401.256	423.348	471.499	267.879	288.282	306.144
449	ENSG00000140526	3831.36	0.327206	8.22432e-07	2.8329e-05	ABHD2	abhydrolase domain containing 2	3691.16	3185.66	3316.13	4372.06	4217.69	4205.49
450	ENSG00000067064	6167.81	-0.306368	8.31409e-07	2.85746e-05	IDI1	isopentenyl-diphosphate delta isomerase 1	6414.11	6764.87	7285.38	5651.1	5315.46	5575.92
451	ENSG00000079459	3632.25	-0.339741	8.42345e-07	2.88863e-05	FDFT1	farnesyl-diphosphate farnesyltransferase 1	3923.73	3832.48	4420.31	3292.27	3046.81	3277.94
452	ENSG00000169710	13477.7	-0.437829	8.50357e-07	2.90965e-05	FASN	fatty acid synthase	16311.8	13161	17051	11815.6	10111.8	12415.2
453	ENSG00000171759	997.798	0.439149	8.59511e-07	2.93448e-05	PAH	phenylalanine hydroxylase	934.268	854.144	750.55	1180.65	1157.31	1109.87
454	ENSG00000163694	9610.91	0.243943	8.81789e-07	3.00391e-05	RBM47	RNA binding motif protein 47	8671.93	8853.06	8876.69	10494.4	10430.4	10339
455	ENSG00000136527	5802.78	-0.273945	8.96819e-07	3.0484e-05	TRA2B	transformer 2 beta homolog	6232.45	6596.03	6226.92	5198.84	5407.38	5155.07
456	ENSG00000108846	3942.88	0.33182	9.04609e-07	3.06813e-05	ABCC3	ATP binding cassette subfamily C member 3	3647.24	3252.7	3574.73	4428.28	4122.64	4631.66
457	ENSG00000163586	3026.89	0.380599	9.12971e-07	3.08972e-05	FABP1	fatty acid binding protein 1	2420.51	2896.39	2574	3562.63	3562.79	3145
458	ENSG00000163468	16567.9	-0.250151	9.152e-07	3.0905e-05	CCT3	chaperonin containing TCP1 subunit 3	18089.5	18408.8	17505.6	15478.3	14733.7	15191.7
459	ENSG00000115350	1150.27	-0.401156	9.22714e-07	3.10897e-05	POLE4	DNA polymerase epsilon 4, accessory subunit	1192.79	1364.4	1371.2	1008.68	1014.21	950.338
460	ENSG00000150527	3290.87	0.353172	9.24691e-07	3.10897e-05	MIA2	MIA SH3 domain ER export factor 2	2811.79	3132.28	2725.55	3769.33	3877.18	3429.12
461	ENSG00000241388	980.174	0.422623	9.28901e-07	3.11635e-05	HNF1A-AS1	HNF1A antisense RNA 1	902.327	824.349	784.228	1048.37	1154.17	1167.6
462	ENSG00000166866	3251.88	0.299477	9.63511e-07	3.22547e-05	MYO1A	myosin IA	2865.69	3076.41	2806.14	3638.69	3547.12	3577.25
463	ENSG00000141574	113.776	0.963066	9.72744e-07	3.24934e-05	SECTM1	secreted and transmembrane 1	86.839	70.7649	73.3711	164.531	142.052	145.096
464	ENSG00000124562	2026.2	-0.305591	9.82688e-07	3.27549e-05	SNRPC	small nuclear ribonucleoprotein polypeptide C	2249.83	2213.57	2256.46	1823.89	1806.98	1806.48
465	ENSG00000076555	1211.27	0.388304	9.85953e-07	3.2793e-05	ACACB	acetyl-CoA carboxylase beta	1109.94	1075.13	962.243	1378.26	1327.56	1414.49
466	ENSG00000099194	56374.6	-0.309815	9.9481e-07	3.30166e-05	SCD	stearoyl-CoA desaturase	62781.6	58209.7	66225.2	51835.5	46864.6	52330.9
467	ENSG00000131931	467.568	-0.503867	1.00253e-06	3.32016e-05	THAP1	THAP domain containing 1	547.984	518.942	577.346	377.842	404.221	379.072
468	ENSG00000011007	1879.98	-0.349924	1.0057e-06	3.32352e-05	ELOA	elongin A	1968.35	2111.77	2240.82	1670.11	1697.31	1591.49
469	ENSG00000283633	69.4791	-1.24128	1.01919e-06	3.36095e-05	NA	NA	93.8261	86.9042	113.064	44.6466	31.335	47.0991
470	ENSG00000117245	356.208	-0.604798	1.02239e-06	3.36432e-05	KIF17	kinesin family member 17	395.267	402.242	493.15	277.801	269.481	299.307
471	ENSG00000189325	817.703	0.443513	1.02722e-06	3.37305e-05	BNIP5	BCL2 interacting protein 5	680.738	671.645	726.494	1021.08	937.961	868.294
472	ENSG00000257151	185.87	0.82315	1.03325e-06	3.38563e-05	NA	NA	145.73	129.115	126.294	228.194	283.059	202.83
473	ENSG00000169213	7635.96	-0.291792	1.05218e-06	3.44038e-05	RAB3B	RAB3B, member RAS oncogene family	8923.46	7843.73	8447.29	6929.31	6795.52	6876.47
474	ENSG00000145912	1156.63	-0.379522	1.07444e-06	3.50576e-05	NHP2	NHP2 ribonucleoprotein	1256.67	1375.57	1294.22	1016.95	952.584	1043.78
475	ENSG00000173898	2326.65	-0.322981	1.07985e-06	3.51598e-05	SPTBN2	spectrin beta, non-erythrocytic 2	2689.02	2435.8	2632.94	2122.37	2004.4	2075.4
476	ENSG00000185721	2440.99	-0.335464	1.08286e-06	3.51838e-05	DRG1	developmentally regulated GTP binding protein 1	2660.07	2937.36	2572.8	2151.3	2221.65	2102.75
477	ENSG00000051108	7353.72	0.314688	1.1194e-06	3.62948e-05	HERPUD1	homocysteine inducible ER protein with ubiquitin like domain 1	6882.24	6152.82	6629.86	8439.03	7583.07	8435.29
478	ENSG00000037474	5076.54	-0.326076	1.12451e-06	3.63841e-05	NSUN2	NOP2/Sun RNA methyltransferase 2	5394	6114.33	5434.27	4498.55	4738.9	4279.18
479	ENSG00000184384	463.542	0.499871	1.13847e-06	3.67592e-05	MAML2	mastermind like transcriptional coactivator 2	377.301	369.964	405.345	543.2	531.65	553.794
480	ENSG00000137161	1808.61	-0.323533	1.14617e-06	3.68539e-05	CNPY3	canopy FGF signaling regulator 3	1973.34	2072.04	1988.24	1650.27	1554.22	1613.52
481	ENSG00000148803	1063.04	-0.390888	1.14615e-06	3.68539e-05	FUOM	fucose mutarotase	1262.66	1211.69	1143.87	877.222	914.982	967.81
482	ENSG00000123179	2594.49	-0.300769	1.18174e-06	3.79187e-05	EBPL	EBP like	2816.78	2896.39	2878.31	2227.37	2390.86	2357.23
483	ENSG00000104341	7172.52	-0.266614	1.18549e-06	3.79604e-05	LAPTM4B	lysosomal protein transmembrane 4 beta	7706.72	7667.43	8128.55	6527.49	6324.45	6680.47
484	ENSG00000162645	310.864	0.624981	1.2478e-06	3.97907e-05	GBP2	guanylate binding protein 2	231.571	238.366	264.617	420.835	351.996	357.801
485	ENSG00000138413	12653.3	0.290683	1.24653e-06	3.97907e-05	IDH1	isocitrate dehydrogenase (NADP(+)) 1	11218.2	12121.9	10808.4	14351.4	14133.1	13286.5
486	ENSG00000113569	3863.38	-0.273451	1.27938e-06	4.07137e-05	NUP155	nucleoporin 155	4168.27	4168.92	4349.34	3546.92	3444.76	3502.04
487	ENSG00000109133	4823.61	-0.285043	1.2928e-06	4.10565e-05	TMEM33	transmembrane protein 33	5052.63	5472.48	5370.52	4318.31	4498.66	4229.04
488	ENSG00000159685	615.13	-0.456019	1.31001e-06	4.15178e-05	CHCHD6	coiled-coil-helix-coiled-coil-helix domain containing 6	715.673	723.788	695.221	481.191	526.428	548.476
489	ENSG00000008311	574.949	-0.536449	1.31346e-06	4.15419e-05	AASS	aminoadipate-semialdehyde synthase	656.783	599.639	784.228	454.733	507.627	446.682
490	ENSG00000130520	3529.08	-0.296169	1.33893e-06	4.22611e-05	LSM4	LSM4 homolog, U6 small nuclear RNA and mRNA degradation associated	3763.02	3841.17	4069.09	3180.65	3050.98	3269.59
491	ENSG00000068650	13106.3	0.310877	1.34394e-06	4.23327e-05	ATP11A	ATPase phospholipid transporting 11A	11933.9	10814.6	12351.6	14990.5	13605.7	14941.8
492	ENSG00000188290	1856.2	-0.46178	1.37314e-06	4.30123e-05	HES4	hes family bHLH transcription factor 4	1949.39	1964.04	2541.53	1643.65	1437.23	1601.37
493	ENSG00000110660	3506.35	-0.295066	1.36984e-06	4.30123e-05	SLC35F2	solute carrier family 35 member F2	3669.2	3996.35	3927.16	3054.16	3184.68	3206.54
494	ENSG00000049283	368.336	0.578499	1.37386e-06	4.30123e-05	EPN3	epsin 3	327.393	289.267	268.225	467.962	443.912	413.256
495	ENSG00000171552	24947.5	-0.290282	1.38239e-06	4.3192e-05	BCL2L1	BCL2 like 1	26379.1	26513.2	29457.9	23148.4	21376.7	22809.6
496	ENSG00000188976	3797.9	-0.28007	1.41017e-06	4.3971e-05	NOC2L	NOC2 like nucleolar associated transcriptional repressor	4142.32	4080.77	4274.77	3530.39	3319.42	3439.75
497	ENSG00000134697	2130.88	-0.340939	1.42049e-06	4.42039e-05	GNL2	G protein nucleolar 2	2257.81	2506.57	2379.15	1819.76	2003.35	1818.63
498	ENSG00000119326	3543.83	-0.306949	1.42667e-06	4.4307e-05	CTNNAL1	catenin alpha like 1	3945.69	4069.6	3740.72	3226.13	3287.04	2993.83
499	ENSG00000124429	3358.18	0.33141	1.49255e-06	4.62602e-05	POF1B	POF1B actin binding protein	2832.75	2954.74	3134.51	3856.14	3913.74	3457.22
500	ENSG00000168653	1783.58	-0.338614	1.49653e-06	4.62907e-05	NDUFS5	NADH:ubiquinone oxidoreductase subunit S5	1894.49	2079.49	2001.47	1584.13	1637.78	1504.13
501	ENSG00000115884	3219.29	-0.285068	1.5079e-06	4.65492e-05	SDC1	syndecan 1	3593.34	3440.17	3575.94	2854.07	2854.62	2997.63
502	ENSG00000100138	4053.31	-0.34992	1.5112e-06	4.65581e-05	SNU13	small nuclear ribonucleoprotein 13	4402.84	4274.45	4953.15	3479.12	3366.42	3843.89
503	ENSG00000112339	2770.31	-0.32133	1.56393e-06	4.79917e-05	HBS1L	HBS1 like translational GTPase	2905.61	3255.18	3071.96	2368.75	2575.74	2444.59
504	ENSG00000184207	1969.18	-0.415035	1.5622e-06	4.79917e-05	PGP	phosphoglycolate phosphatase	2216.89	2072.04	2465.75	1783.38	1484.23	1792.8
505	ENSG00000204054	1819.38	0.327346	1.57313e-06	4.81784e-05	NA	NA	1636.97	1592.83	1612.96	2099.22	1915.61	2058.69
506	ENSG00000103056	1036.89	0.499668	1.5925e-06	4.86752e-05	SMPD3	sphingomyelin phosphodiesterase 3	890.35	747.376	940.593	1323.69	1039.28	1280.03
507	ENSG00000086544	3773.28	0.324563	1.59853e-06	4.87631e-05	ITPKC	inositol-trisphosphate 3-kinase C	3400.7	3216.7	3436.41	4442.33	3846.89	4296.65
508	ENSG00000166794	9908.97	-0.27676	1.61599e-06	4.91985e-05	PPIB	peptidylprolyl isomerase B	10558.4	11440.3	10570.2	9119.47	9197.86	8567.47
509	ENSG00000107262	1886.29	-0.346419	1.68552e-06	5.12145e-05	BAG1	BCL2 associated athanogene 1	1957.37	2264.48	2114.53	1686.65	1682.69	1612
510	ENSG00000179348	432.332	-0.518374	1.70146e-06	5.15978e-05	GATA2	GATA binding protein 2	528.021	463.075	536.451	353.039	345.729	367.677
511	ENSG00000096070	4189.45	0.303479	1.75544e-06	5.31305e-05	BRPF3	bromodomain and PHD finger containing 3	3736.07	3546.93	3969.25	4830.92	4453.75	4599.76
512	ENSG00000083896	828.929	0.389589	1.77487e-06	5.36136e-05	YTHDC1	YTH domain containing 1	721.662	729.995	701.235	936.751	944.228	939.703
513	ENSG00000137764	639.282	0.448832	1.79562e-06	5.41346e-05	MAP2K5	mitogen-activated protein kinase kinase 5	581.921	536.323	502.772	739.149	719.66	755.864
514	ENSG00000125166	6412.93	-0.257544	1.80277e-06	5.41746e-05	GOT2	glutamic-oxaloacetic transaminase 2	7114.81	6784.74	7050.84	5693.26	5877.4	5956.51
515	ENSG00000101182	9803.98	-0.277137	1.80395e-06	5.41746e-05	PSMA7	proteasome 20S subunit alpha 7	10261	11312.4	10654.4	8714.35	9242.78	8638.88
516	ENSG00000174282	2745.11	0.293938	1.80918e-06	5.42264e-05	ZBTB4	zinc finger and BTB domain containing 4	2528.31	2346.41	2523.48	3035.97	3000.85	3035.61
517	ENSG00000114270	829.652	0.506657	1.87144e-06	5.59841e-05	COL7A1	collagen type VII alpha 1 chain	580.923	725.029	752.955	1082.27	932.738	903.999
518	ENSG00000184481	1130.21	0.350727	1.87889e-06	5.60982e-05	FOXO4	forkhead box O4	1000.15	991.949	988.705	1274.08	1247.13	1279.27
519	ENSG00000105137	113.874	-0.923186	1.91604e-06	5.70972e-05	SYDE1	synapse defective Rho GTPase homolog 1	159.704	130.356	157.567	81.0252	71.026	83.5629
520	ENSG00000136828	2400.83	0.330225	1.92451e-06	5.72395e-05	RALGPS1	Ral GEF with PH domain and SH3 binding motif 1	2288.76	2013.69	2077.24	2601.08	2641.54	2782.64
521	ENSG00000116120	3680	-0.277448	1.92833e-06	5.72429e-05	FARSB	phenylalanyl-tRNA synthetase subunit beta	4110.38	4065.88	3919.94	3230.26	3427	3326.56
522	ENSG00000141293	216.708	-0.740534	1.96312e-06	5.8164e-05	SKAP1	src kinase associated phosphoprotein 1	232.569	283.059	297.093	148.822	189.054	149.654
523	ENSG00000185344	2050.96	-0.316678	1.98522e-06	5.87063e-05	ATP6V0A2	ATPase H+ transporting V0 subunit a2	2337.67	2144.05	2341.86	1803.22	1863.39	1815.59
524	ENSG00000076248	1835.64	-0.326711	1.98994e-06	5.87336e-05	UNG	uracil DNA glycosylase	2162.99	1950.38	2013.49	1635.39	1597.04	1654.55
525	ENSG00000144354	3867.92	-0.295866	1.99701e-06	5.88301e-05	CDCA7	cell division cycle associated 7	4197.22	4520.26	4071.49	3371.64	3580.55	3466.34
526	ENSG00000172869	1484.11	0.390446	2.03182e-06	5.97417e-05	DMXL1	Dmx like 1	1440.33	1170.72	1238.89	1645.31	1716.11	1693.29
527	ENSG00000124172	4470.1	-0.2796	2.04236e-06	5.99378e-05	ATP5F1E	ATP synthase F1 subunit epsilon	4729.23	4834.36	5144.39	3979.33	3984.77	4148.52
528	ENSG00000100867	370.848	0.679447	2.05004e-06	6.0049e-05	DHRS2	dehydrogenase/reductase 2	212.606	326.512	318.743	495.246	431.378	440.604
529	ENSG00000151014	274.914	-0.623912	2.06707e-06	6.04334e-05	NOCT	nocturnin	311.423	324.029	365.652	202.563	214.122	231.697
530	ENSG00000171634	5247.06	0.280933	2.07101e-06	6.04345e-05	BPTF	bromodomain PHD finger transcription factor	4755.19	4742.49	4712.59	5685.82	6103.01	5483.24
531	ENSG00000158856	2872.43	0.286359	2.09893e-06	6.10206e-05	DMTN	dematin actin binding protein	2682.03	2507.81	2574	3164.12	3108.43	3198.18
532	ENSG00000148399	1284.39	-0.366299	2.09899e-06	6.10206e-05	DPH7	diphthamide biosynthesis 7	1435.34	1472.41	1434.95	1127.74	1037.19	1198.75
533	ENSG00000105197	3914.08	-0.299643	2.10464e-06	6.10702e-05	TIMM50	translocase of inner mitochondrial membrane 50	4281.06	4237.2	4441.96	3417.94	3352.84	3753.49
534	ENSG00000136997	13092	-0.267052	2.12068e-06	6.14202e-05	MYC	MYC proto-oncogene, bHLH transcription factor	13705.6	14004	15193.8	12005.8	11639.9	12002.7
535	ENSG00000164687	295.643	-0.667117	2.14672e-06	6.20583e-05	FABP5	fatty acid binding protein 5	312.421	429.555	346.408	214.965	251.724	218.783
536	ENSG00000196449	551.468	-0.560226	2.16211e-06	6.23865e-05	YRDC	yrdC N6-threonylcarbamoyltransferase domain containing	606.875	581.017	785.431	462.175	408.399	464.914
537	ENSG00000100422	2419.06	0.351856	2.18226e-06	6.28507e-05	CERK	ceramide kinase	2329.68	2014.94	2030.33	2844.15	2564.25	2730.99
538	ENSG00000041802	2387.57	-0.296748	2.21138e-06	6.35711e-05	LSG1	large 60S subunit nuclear export GTPase 1	2552.27	2742.45	2602.87	2160.4	2154.8	2112.62
539	ENSG00000205542	5334.33	-0.35155	2.23901e-06	6.42458e-05	TMSB4X	thymosin beta 4 X-linked	5384.02	5983.98	6578.14	4991.32	4531.04	4537.46
540	ENSG00000147872	6039.54	0.307433	2.33002e-06	6.67334e-05	PLIN2	perilipin 2	5579.66	5244.05	5372.93	7145.93	6145.84	6748.84
541	ENSG00000163659	1521.95	-0.356252	2.37398e-06	6.75979e-05	TIPARP	TCDD inducible poly(ADP-ribose) polymerase	1607.02	1659.87	1860.74	1347.66	1342.18	1314.22
542	ENSG00000124788	743.084	0.456815	2.37401e-06	6.75979e-05	ATXN1	ataxin 1	571.94	649.299	657.934	848.285	937.961	793.088
543	ENSG00000135521	920.19	-0.517479	2.37769e-06	6.75979e-05	LTV1	LTV1 ribosome biogenesis factor	977.189	1284.94	987.502	737.495	845	689.014
544	ENSG00000153902	786.011	0.473848	2.36844e-06	6.75979e-05	LGI4	leucine rich repeat LGI family member 4	718.668	609.571	645.906	1002.89	808.443	930.587
545	ENSG00000197594	457.989	0.494532	2.41902e-06	6.86469e-05	ENPP1	ectonucleotide pyrophosphatase/phosphodiesterase 1	380.295	377.413	382.492	498.553	562.985	546.197
546	ENSG00000131981	6597.83	-0.312955	2.48641e-06	7.043e-05	LGALS3	galectin 3	6956.11	7731.99	7242.08	5577.51	6370.4	5708.86
547	ENSG00000105426	1961.28	-0.40301	2.53844e-06	7.17725e-05	PTPRS	protein tyrosine phosphatase receptor type S	2353.64	1941.69	2405.61	1779.25	1561.53	1725.95
548	ENSG00000099203	1248.54	-0.373347	2.59131e-06	7.31334e-05	TMED1	transmembrane p24 trafficking protein 1	1400.4	1365.64	1462.61	1182.31	1031.97	1048.33
549	ENSG00000170515	5454.86	-0.321894	2.6225e-06	7.3879e-05	PA2G4	proliferation-associated 2G4	5547.72	6635.76	6000.79	4738.32	4997.93	4808.66
550	ENSG00000196700	1380.67	0.39258	2.6731e-06	7.51675e-05	ZNF512B	zinc finger protein 512B	1334.53	1155.83	1089.74	1589.91	1501.99	1612
551	ENSG00000113739	10300.3	0.248321	2.72143e-06	7.63877e-05	STC2	stanniocalcin 2	9135.07	9744.44	9371.05	11470	11028.9	11052.3
552	ENSG00000262172	164.905	0.763265	2.76574e-06	7.74908e-05	NA	NA	129.759	108.01	128.7	215.792	200.544	206.628
553	ENSG00000162949	536.526	0.481309	2.83943e-06	7.94116e-05	CAPN13	calpain 13	476.117	440.728	426.995	653.989	570.297	651.031
554	ENSG00000088205	6623.25	-0.317229	2.91304e-06	8.13231e-05	DDX18	DEAD-box helicase 18	7125.79	7931.87	6985.89	5790	6325.49	5580.48
555	ENSG00000146833	1999.32	0.30222	2.9524e-06	8.22736e-05	TRIM4	tripartite motif containing 4	1743.77	1863.47	1765.72	2188.51	2226.87	2207.58
556	ENSG00000174177	832.162	-0.385212	2.96355e-06	8.24356e-05	CTU2	cytosolic thiouridylase subunit 2	960.22	931.117	936.984	749.897	694.592	720.16
557	ENSG00000165689	3748.24	-0.284545	2.97764e-06	8.25648e-05	ENTR1	endosome associated trafficking regulator 1	3956.67	4227.27	4170.12	3422.9	3223.33	3489.13
558	ENSG00000259623	513.138	-0.478532	2.97887e-06	8.25648e-05	NA	NA	551.977	618.261	621.85	420.835	456.446	409.458
559	ENSG00000081923	4657.12	0.248817	3.00766e-06	8.32136e-05	ATP8B1	ATPase phospholipid transporting 8B1	4254.11	4238.44	4277.17	5083.92	5036.58	5052.52
560	ENSG00000260573	352.615	0.555772	3.05292e-06	8.43151e-05	NA	NA	300.443	289.267	265.82	443.158	430.334	386.668
561	ENSG00000162241	369.972	0.530375	3.06689e-06	8.45499e-05	SLC25A45	solute carrier family 25 member 45	307.43	301.682	299.498	424.142	419.889	467.193
562	ENSG00000186350	4489.56	0.313347	3.07787e-06	8.47017e-05	RXRA	retinoid X receptor alpha	4309.01	3795.23	3906.71	5050.85	4682.49	5193.05
563	ENSG00000143869	679.429	0.427885	3.1564e-06	8.67085e-05	GDF7	growth differentiation factor 7	605.877	595.915	536.451	792.063	747.862	798.405
564	ENSG00000143891	4043.99	0.259347	3.18313e-06	8.69794e-05	GALM	galactose mutarotase	3711.12	3746.81	3586.76	4441.51	4361.83	4415.92
565	ENSG00000111802	4530.75	0.292829	3.17952e-06	8.69794e-05	TDP2	tyrosyl-DNA phosphodiesterase 2	4059.48	4301.76	3854.99	5007.86	5185.94	4774.48
566	ENSG00000155085	286.336	0.588864	3.18295e-06	8.69794e-05	AK9	adenylate kinase 9	241.552	234.641	209.288	336.503	348.863	347.166
567	ENSG00000197747	12742.4	-0.252188	3.19027e-06	8.70208e-05	S100A10	S100 calcium binding protein A10	13932.2	14205.1	13419.7	11594.9	12095.3	11207.3
568	ENSG00000141854	545.609	0.452776	3.21933e-06	8.76587e-05	MISP3	MISP family member 3	452.162	458.109	472.702	663.084	601.632	625.962
569	ENSG00000137673	167.795	-0.782772	3.3172e-06	9.01648e-05	MMP7	matrix metallopeptidase 7	193.641	196.155	246.575	110.79	135.785	123.825
570	ENSG00000167508	2278.53	-0.419734	3.36016e-06	9.11725e-05	MVD	mevalonate diphosphate decarboxylase	2679.03	2496.63	2650.98	1960.31	1649.27	2234.93
571	ENSG00000084453	230.009	0.678731	3.36643e-06	9.11825e-05	SLCO1A2	solute carrier organic anion transporter family member 1A2	155.711	201.121	174.407	287.722	299.771	261.324
572	ENSG00000128050	10677.4	-0.248545	3.43337e-06	9.28331e-05	PAICS	phosphoribosylaminoimidazole carboxylase and phosphoribosylaminoimidazolesuccinocarboxamide synthase	11832.1	11904.6	11046.6	9661.85	9888.28	9731.28
573	ENSG00000033867	1645.37	-0.337353	3.44936e-06	9.31027e-05	SLC4A7	solute carrier family 4 member 7	1766.73	1844.85	1899.23	1535.35	1460.21	1365.87
574	ENSG00000120727	3594.86	-0.331833	3.5609e-06	9.59458e-05	PAIP2	poly(A) binding protein interacting protein 2	3612.3	4303	4105.17	3140.97	3320.46	3087.27
575	ENSG00000126016	2319.07	0.333821	3.57347e-06	9.61171e-05	AMOT	angiomotin	2245.84	1915.62	1991.84	2653.99	2523.51	2583.61
576	ENSG00000196419	20693.9	-0.225488	3.61654e-06	9.71065e-05	XRCC6	X-ray repair cross complementing 6	21928.4	22746.6	22249.5	19430.3	19006.8	18801.6
577	ENSG00000255545	313.525	0.56299	3.65936e-06	9.80599e-05	LOC283177	uncharacterized LOC283177	263.512	264.437	230.938	370.401	378.109	373.754
578	ENSG00000073008	6743.7	-0.294423	3.66473e-06	9.80599e-05	PVR	PVR cell adhesion molecule	7071.89	7198.15	8021.5	6253	5800.11	6117.56
579	ENSG00000186212	388.806	0.526656	3.67119e-06	9.80632e-05	SOWAHB	sosondowah ankyrin repeat domain family member B	319.408	328.995	306.715	423.316	494.048	460.356
580	ENSG00000130038	648.06	-0.420505	3.6867e-06	9.83078e-05	CRACR2A	calcium release activated channel regulator 2A	787.54	722.546	714.466	556.428	553.585	553.794
581	ENSG00000229056	2764.16	0.278242	3.69997e-06	9.84919e-05	NA	NA	2555.26	2451.94	2487.4	3109.55	2986.22	2994.59
582	ENSG00000057657	247.203	0.635405	3.75907e-06	9.96867e-05	PRDM1	PR/SET domain 1	182.661	212.295	186.435	278.628	310.216	312.981
583	ENSG00000186767	2086.76	-0.360392	3.76419e-06	9.96867e-05	SPIN4	spindlin family member 4	2186.95	2270.68	2581.22	1933.86	1831.01	1716.84
584	ENSG00000182934	11182.4	-0.25059	3.76397e-06	9.96867e-05	SRPRA	SRP receptor subunit alpha	12072.6	11759.4	12623.4	10435.7	9866.34	10336.7
585	ENSG00000156804	69.2041	1.18713	3.81513e-06	0.000100863	FBXO32	F-box protein 32	30.9426	48.4181	48.1122	89.2931	98.183	100.275
586	ENSG00000114854	310.292	-0.645236	3.85146e-06	0.00010165	TNNC1	troponin C1, slow skeletal and cardiac type	340.369	381.137	414.967	287.722	225.612	211.946
587	ENSG00000100029	4665.65	-0.301955	3.89334e-06	0.00010258	PES1	pescadillo ribosomal biogenesis factor 1	4917.88	5631.39	4908.64	4190.16	4204.11	4141.68
588	ENSG00000065833	11664.3	-0.277526	3.94977e-06	0.00010389	ME1	malic enzyme 1	11879	12921.4	13550.8	10859	10393.8	10381.5
589	ENSG00000144824	673.969	0.431582	4.01302e-06	0.000105146	PHLDB2	pleckstrin homology like domain family B member 2	599.888	579.775	540.059	780.488	818.888	724.718
590	ENSG00000102287	600.707	0.507855	4.005e-06	0.000105146	GABRE	gamma-aminobutyric acid type A receptor epsilon subunit	570.942	427.072	488.338	672.179	688.325	757.384
591	ENSG00000138207	8228.76	-0.285512	4.01792e-06	0.000105146	RBP4	retinol binding protein 4	9263.83	8414.81	9443.22	7705.67	7077.53	7467.48
592	ENSG00000203727	1759.17	-0.471795	4.04253e-06	0.000105611	SAMD5	sterile alpha motif domain containing 5	1703.84	2127.91	2300.96	1522.94	1606.44	1292.95
593	ENSG00000205937	7799.8	-0.260561	4.06499e-06	0.000106019	RNPS1	RNA binding protein with serine rich domain 1	8232.74	8311.77	8964.5	7257.55	6935.48	7096.77
594	ENSG00000166896	28.5786	2.24439	4.17493e-06	0.000108703	ATP23	ATP23 metallopeptidase and ATP synthase assembly factor homolog	6.98705	18.6223	4.81122	49.6073	26.1125	65.331
595	ENSG00000165724	1453.48	-0.317894	4.21247e-06	0.000109496	ZMYND19	zinc finger MYND-type containing 19	1566.1	1616.42	1657.46	1285.66	1287.87	1307.38
596	ENSG00000233016	9471.7	0.247263	4.22753e-06	0.000109703	SNHG7	small nucleolar RNA host gene 7	8283.65	8937.48	8768.44	10394.4	10103.4	10342.8
597	ENSG00000118965	896.358	-0.425189	4.25773e-06	0.000110302	WDR35	WD repeat domain 35	1024.1	1091.27	965.852	682.1	829.333	785.491
598	ENSG00000175634	2061.77	-0.302181	4.30826e-06	0.000111424	RPS6KB2	ribosomal protein S6 kinase B2	2328.68	2166.4	2335.85	1847.04	1804.9	1887.76
599	ENSG00000165775	1244.19	-0.348311	4.35546e-06	0.000112457	FUNDC2	FUN14 domain containing 2	1348.5	1351.98	1481.85	1074	1076.88	1131.9
600	ENSG00000177889	3556.24	-0.268444	4.38456e-06	0.000113019	UBE2N	ubiquitin conjugating enzyme E2 N	3721.1	3990.14	3948.81	3216.21	3237.95	3223.25
601	ENSG00000164362	223.715	-0.721688	4.40336e-06	0.000113315	TERT	telomerase reverse transcriptase	293.456	247.056	295.89	147.995	153.541	204.349
602	ENSG00000227192	94.6415	0.987332	4.42105e-06	0.000113581	NA	NA	69.8705	62.0744	57.7346	114.097	141.007	123.065
603	ENSG00000142230	9813.46	-0.253552	4.43756e-06	0.000113817	SAE1	SUMO1 activating enzyme subunit 1	10282.9	11205.7	10533	9054.16	9078.79	8726.24
604	ENSG00000108381	129.619	0.846897	4.53069e-06	0.000116013	ASPA	aspartoacylase	99.815	99.3191	78.1823	158.743	177.565	164.087
605	ENSG00000103995	1050.34	-0.390739	4.58464e-06	0.0001172	CEP152	centrosomal protein 152	1069.02	1271.28	1236.48	882.183	925.427	917.672
606	ENSG00000118816	8315.42	0.240031	4.60973e-06	0.000117647	CCNI	cyclin I	7561.98	7717.09	7596.91	9277.39	8993.14	8746
607	ENSG00000140264	6827.65	-0.252008	4.62538e-06	0.000117852	SERF2	small EDRK-rich factor 2	7303.46	7484.94	7481.44	6501.86	6017.36	6176.82
608	ENSG00000119471	10588.5	0.289179	4.76135e-06	0.000121117	HSDL2	hydroxysteroid dehydrogenase like 2	9451.48	10167.8	8971.72	11284.8	12363.7	11291.6
609	ENSG00000154265	567.045	0.480316	4.87545e-06	0.000123816	ABCA5	ATP binding cassette subfamily A member 5	508.058	507.769	404.142	660.604	648.634	673.061
610	ENSG00000143368	3213.36	-0.281126	4.99904e-06	0.000126655	SF3B4	splicing factor 3b subunit 4	3403.69	3471.2	3703.43	2849.94	2867.15	2984.71
611	ENSG00000114316	1496.19	-0.324921	5.01184e-06	0.000126655	USP4	ubiquitin specific peptidase 4	1690.87	1678.49	1620.18	1281.52	1401.72	1304.34
612	ENSG00000145743	644.957	0.414877	5.00533e-06	0.000126655	FBXL17	F-box and leucine rich repeat protein 17	538.003	584.741	536.451	723.44	742.639	744.469
613	ENSG00000182718	23383.8	-0.243973	5.03656e-06	0.000126865	ANXA2	annexin A2	25191.3	25345	25534.3	22630.8	20708.3	20893
614	ENSG00000175329	975.88	0.370182	5.03567e-06	0.000126865	ISX	intestine specific homeobox	900.331	831.797	821.515	1100.45	1060.17	1141.01
615	ENSG00000153294	1171.72	0.38404	5.59323e-06	0.000140658	ADGRF4	adhesion G protein-coupled receptor F4	1120.92	982.018	944.201	1384.04	1341.14	1258
616	ENSG00000144619	1059.51	0.36945	5.60413e-06	0.000140704	CNTN4	contactin 4	963.215	928.634	879.25	1162.46	1276.38	1147.09
617	ENSG00000197555	5408.04	0.274415	5.67735e-06	0.000142311	SIPA1L1	signal induced proliferation associated 1 like 1	5228.31	4664.27	4790.77	6007.44	5803.24	5954.24
618	ENSG00000262814	708.241	-0.42175	5.74103e-06	0.000143674	MRPL12	mitochondrial ribosomal protein L12	755.599	859.11	819.11	641.588	605.81	568.228
619	ENSG00000139163	4979.02	0.318681	5.8328e-06	0.000145735	ETNK1	ethanolamine kinase 1	3984.61	4659.31	4652.45	5672.59	5661.19	5243.95
620	ENSG00000205583	183.719	0.801961	5.88849e-06	0.000146889	NA	NA	157.708	117.941	125.092	281.108	221.434	199.032
621	ENSG00000115425	1151.22	0.361455	5.9841e-06	0.000148973	PECR	peroxisomal trans-2-enoyl-CoA reductase	977.189	1066.44	979.083	1303.02	1363.07	1218.5
622	ENSG00000185627	5281.05	-0.257181	5.9913e-06	0.000148973	PSMD13	proteasome 26S subunit, non-ATPase 13	5768.31	5893.35	5591.84	4980.57	4634.45	4817.78
623	ENSG00000105707	4035.71	0.322745	6.01009e-06	0.000149201	HPN	hepsin	3698.15	3371.88	3690.2	4590.33	4072.5	4791.19
624	ENSG00000152952	8760.18	0.280234	6.05136e-06	0.000149984	PLOD2	procollagen-lysine,2-oxoglutarate 5-dioxygenase 2	8254.7	8057.26	7421.3	9994.21	9772.34	9061.26
625	ENSG00000136933	491.359	-0.497824	6.27029e-06	0.000155162	RABEPK	Rab9 effector protein with kelch motifs	554.971	634.401	538.856	428.276	362.441	429.209
626	ENSG00000137409	6957.13	-0.236561	6.49329e-06	0.000160424	MTCH1	mitochondrial carrier 1	7534.04	7626.47	7420.1	6490.29	6214.77	6457.13
627	ENSG00000196950	4385.56	-0.2913	6.61352e-06	0.000163134	SLC39A10	solute carrier family 39 member 10	5159.44	4710.21	4606.74	4026.46	4063.1	3747.42
628	ENSG00000062725	1675.15	0.331479	6.63576e-06	0.000163422	APPBP2	amyloid beta precursor protein binding protein 2	1544.14	1499.72	1403.67	1819.76	1990.82	1792.8
629	ENSG00000184840	6048.88	-0.274537	6.6962e-06	0.000164648	TMED9	transmembrane p24 trafficking protein 9	6750.49	6360.15	6759.76	5680.03	5119.09	5623.78
630	ENSG00000100417	1024.45	0.355669	6.71414e-06	0.000164827	PMM1	phosphomannomutase 1	947.244	869.042	879.25	1183.13	1118.66	1149.37
631	ENSG00000115457	902.761	-0.427075	6.7462e-06	0.000165351	IGFBP2	insulin like growth factor binding protein 2	922.29	1009.33	1176.34	749.897	765.618	793.088
632	ENSG00000126368	826.71	-0.521084	6.78754e-06	0.000166101	NR1D1	nuclear receptor subfamily 1 group D member 1	935.266	839.246	1151.08	696.156	584.92	753.585
633	ENSG00000232112	1421.7	-0.470857	6.81735e-06	0.000166567	TMA7	translation machinery associated 7 homolog	1353.49	1868.44	1733.24	1159.16	1318.16	1097.71
634	ENSG00000198055	2752.11	-0.288109	6.84119e-06	0.000166623	GRK6	G protein-coupled receptor kinase 6	2889.64	3019.3	3171.79	2554.78	2396.08	2481.06
635	ENSG00000178803	1306.91	0.341872	6.83601e-06	0.000166623	ADORA2A-AS1	ADORA2A antisense RNA 1	1118.93	1111.13	1229.27	1408.02	1457.08	1517.05
636	ENSG00000137171	2729.88	0.280554	7.05722e-06	0.000171615	KLC4	kinesin light chain 4	2507.35	2535.12	2353.89	2960.73	2940.27	3081.95
637	ENSG00000119285	4897.11	-0.250312	7.09324e-06	0.00017222	HEATR1	HEAT repeat containing 1	5224.32	5247.77	5489.6	4472.1	4577	4371.86
638	ENSG00000164080	2319.38	-0.282623	7.31801e-06	0.000177399	RAD54L2	RAD54 like 2	2461.44	2523.95	2653.39	2081.03	2086.91	2109.58
639	ENSG00000148154	5451.86	-0.279928	7.34895e-06	0.00017787	UGCG	UDP-glucose ceramide glucosyltransferase	5597.62	6041.08	6299.09	4992.15	5063.73	4717.5
640	ENSG00000100749	1177.04	-0.367098	7.53611e-06	0.000182115	VRK1	VRK serine/threonine kinase 1	1258.67	1441.37	1277.38	1011.16	1088.37	985.282
641	ENSG00000143878	1965.82	-0.36813	7.65921e-06	0.000184801	RHOB	ras homolog family member B	2065.17	2144.05	2440.49	1794.96	1552.13	1798.12
642	ENSG00000275052	6350.76	0.268752	7.7139e-06	0.000185253	PPP4R3B	protein phosphatase 4 regulatory subunit 3B	5622.58	5985.22	5673.63	6920.22	7321.94	6580.96
643	ENSG00000174547	3586.6	-0.258067	7.70105e-06	0.000185253	MRPL11	mitochondrial ribosomal protein L11	3978.63	3925.59	3814.09	3174.04	3320.46	3306.81
644	ENSG00000123104	1332.87	0.33382	7.70393e-06	0.000185253	ITPR2	inositol 1,4,5-trisphosphate receptor type 2	1242.7	1123.55	1169.13	1506.41	1524.97	1430.44
645	ENSG00000182795	3206.91	0.329325	7.84341e-06	0.000187781	C1orf116	chromosome 1 open reading frame 116	2890.64	2656.79	2981.75	3790.82	3234.82	3686.64
646	ENSG00000148842	1928.47	0.304182	7.8314e-06	0.000187781	CNNM2	cyclin and CBS domain divalent metal cation transport mediator 2	1731.79	1667.32	1780.15	2154.61	2026.33	2210.62
647	ENSG00000176092	2746.23	-0.341271	7.99668e-06	0.000190859	CRYBG2	crystallin beta-gamma domain containing 2	2988.46	2854.18	3367.85	2603.56	2274.92	2388.38
648	ENSG00000233276	1875.68	-0.317761	7.98467e-06	0.000190859	GPX1	glutathione peroxidase 1	2113.08	2002.52	2130.17	1615.54	1602.26	1790.52
649	ENSG00000165730	276.571	0.626451	8.04436e-06	0.000191701	STOX1	storkhead box 1	233.567	218.502	199.665	386.11	323.795	297.788
650	ENSG00000178904	1734.77	-0.328872	8.07364e-06	0.000192103	DPY19L3	dpy-19 like C-mannosyltransferase 3	2025.25	1848.58	1918.47	1429.52	1615.84	1570.98
651	ENSG00000248015	118.471	0.836714	8.10658e-06	0.00019259	NA	NA	89.8335	84.4212	80.5879	157.917	151.452	146.615
652	ENSG00000116771	2869.26	-0.278876	8.14958e-06	0.000193315	AGMAT	agmatinase	3097.26	3258.91	3083.99	2605.21	2481.73	2688.45
653	ENSG00000187231	2566.45	-0.306702	8.16712e-06	0.000193434	SESTD1	SEC14 and spectrin domain containing 1	2695	2785.9	3033.47	2344.77	2361.61	2177.95
654	ENSG00000234996	261.527	0.653529	8.42839e-06	0.000199317	LOC148709	actin gamma 1 pseudogene	225.582	170.084	214.099	325.755	278.881	354.762
655	ENSG00000136830	6754.22	-0.343249	8.46655e-06	0.000199914	NIBAN2	niban apoptosis regulator 2	7626.86	6875.36	8162.23	6396.86	5334.26	6129.72
656	ENSG00000197081	14071.7	0.224894	8.62052e-06	0.000203239	IGF2R	insulin like growth factor 2 receptor	13150.6	12819.6	12960.2	15638.7	15057.5	14803.5
657	ENSG00000204217	2417.9	0.336802	8.99499e-06	0.000211745	BMPR2	bone morphogenetic protein receptor type 2	2265.8	2050.94	2091.68	2935.1	2692.72	2471.18
658	ENSG00000092621	12764.1	0.222172	9.0369e-06	0.000212408	PHGDH	phosphoglycerate dehydrogenase	11662.4	12020.1	11668.4	14062.8	13579.5	13591.1
659	ENSG00000130517	3978.78	0.281191	9.18194e-06	0.000215296	PGPEP1	pyroglutamyl-peptidase I	3475.56	3642.53	3658.93	4591.98	4418.23	4085.47
660	ENSG00000100410	1681.67	-0.296988	9.18759e-06	0.000215296	PHF5A	PHD finger protein 5A	1846.58	1828.71	1888.4	1551.05	1461.26	1514.01
661	ENSG00000137474	1234.22	0.385492	9.21682e-06	0.000215387	MYO7A	myosin VIIA	1152.86	944.773	1112.59	1419.6	1310.85	1464.63
662	ENSG00000161647	230.568	-0.617089	9.21935e-06	0.000215387	MPP3	membrane palmitoylated protein 3	279.482	253.264	304.309	178.586	186.965	180.8
663	ENSG00000078237	930.892	-0.37953	9.29179e-06	0.000216752	TIGAR	TP53 induced glycolysis regulatory phosphatase	972.198	1128.51	1059.67	841.67	775.019	808.281
664	ENSG00000100714	8593.64	-0.228843	9.57092e-06	0.000222592	MTHFD1	methylenetetrahydrofolate dehydrogenase, cyclohydrolase and formyltetrahydrofolate synthetase 1	9140.06	9555.74	9125.67	7835.47	8016.54	7888.34
665	ENSG00000100591	5457.57	-0.281797	9.55921e-06	0.000222592	AHSA1	activator of HSP90 ATPase activity 1	5747.35	6458.22	5762.63	5109.55	4900.79	4766.88
666	ENSG00000143256	2526.13	-0.456046	9.80676e-06	0.000227393	PFDN2	prefoldin subunit 2	2374.6	3277.53	3114.06	2078.55	2390.86	1921.19
667	ENSG00000118263	358.558	0.512897	9.79354e-06	0.000227393	KLF7	Kruppel like factor 7	294.454	307.889	285.065	418.355	395.865	449.72
668	ENSG00000225648	1244.9	-0.328796	9.96098e-06	0.000230623	SBDSP1	SBDS pseudogene 1	1378.44	1450.06	1329.1	1083.09	1141.64	1087.08
669	ENSG00000083838	402.53	0.493296	1.00331e-05	0.000231946	ZNF446	zinc finger protein 446	342.365	346.375	315.135	477.884	436.601	496.819
670	ENSG00000048162	1198.05	-0.37084	1.00677e-05	0.000232399	NOP16	NOP16 nucleolar protein	1198.78	1436.4	1420.51	1058.29	1043.46	1030.86
671	ENSG00000230989	5012.43	-0.287303	1.00838e-05	0.000232423	HSBP1	heat shock factor binding protein 1	5294.19	5867.28	5366.91	4537.41	4757.7	4251.07
672	ENSG00000280138	255.365	-0.681201	1.03101e-05	0.000237286	NA	NA	262.513	343.892	337.988	160.397	207.855	219.542
673	ENSG00000168811	85.0203	-0.978915	1.04254e-05	0.000239583	IL12A	interleukin 12A	100.813	116.7	121.483	64.4895	51.1805	55.4554
674	ENSG00000163466	10129.4	-0.239599	1.04804e-05	0.00023972	ARPC2	actin related protein 2/3 complex subunit 2	10489.6	11354.7	11062.2	9222.82	9523.75	9123.55
675	ENSG00000239521	609.322	0.469305	1.04934e-05	0.00023972	CASTOR3	CASTOR family member 3	524.029	430.797	577.346	689.541	726.972	707.246
676	ENSG00000198931	3387.81	-0.348772	1.0461e-05	0.00023972	APRT	adenine phosphoribosyltransferase	3946.68	3420.3	4020.97	2983.05	2713.61	3242.24
677	ENSG00000105398	371.895	0.564636	1.04808e-05	0.00023972	SULT2A1	sulfotransferase family 2A member 1	343.364	310.372	245.372	470.442	421.978	439.845
678	ENSG00000143375	13616.4	0.245191	1.06213e-05	0.000242285	CGN	cingulin	12022.7	12560.1	12805.1	15464.2	14682.5	14163.9
679	ENSG00000008405	2441.72	-0.286525	1.07092e-05	0.00024393	CRY1	cryptochrome circadian regulator 1	2537.3	2716.38	2797.72	2244.73	2211.21	2143.01
680	ENSG00000100814	6018.53	-0.239886	1.08677e-05	0.000247175	CCNB1IP1	cyclin B1 interacting protein 1	6431.08	6594.79	6530.02	5695.74	5326.95	5532.62
681	ENSG00000178385	1404.76	0.316776	1.09703e-05	0.000249144	PLEKHM3	pleckstrin homology domain containing M3	1193.79	1240.25	1320.68	1552.71	1561.53	1559.59
682	ENSG00000139372	1854.98	-0.324403	1.11419e-05	0.000252669	TDG	thymine DNA glycosylase	1884.51	2160.19	2145.8	1708.14	1620.02	1611.24
683	ENSG00000131242	7988.88	0.251787	1.12566e-05	0.000254896	RAB11FIP4	RAB11 family interacting protein 4	7545.01	6936.2	7398.45	9016.12	8425.98	8611.54
684	ENSG00000172689	62.3574	1.17586	1.12809e-05	0.000255073	MS4A10	membrane spanning 4-domains A10	37.9297	38.4862	38.4897	104.175	78.3375	76.7259
685	ENSG00000175832	5749.37	-0.306194	1.13578e-05	0.000256437	ETV4	ETS variant transcription factor 4	6075.74	6038.6	6960.63	5373.3	4807.83	5240.15
686	ENSG00000106484	7300.23	-0.228343	1.14053e-05	0.000257134	MEST	mesoderm specific transcript	8024.13	7656.26	7949.33	6724.27	6671.22	6776.19
687	ENSG00000150893	1520.06	0.335027	1.14592e-05	0.000257857	FREM2	FRAS1 related extracellular matrix 2	1420.37	1234.04	1377.21	1776.77	1651.35	1660.62
688	ENSG00000169689	828.268	-0.365841	1.14707e-05	0.000257857	CENPX	centromere protein X	941.255	910.011	947.81	755.684	689.37	725.478
689	ENSG00000021355	3430.56	0.297258	1.15417e-05	0.000259077	SERPINB1	serpin family B member 1	3233.01	3159.59	2839.82	3886.73	3874.05	3590.17
690	ENSG00000189423	204.755	0.676486	1.16991e-05	0.000261901	NA	NA	165.693	135.322	172.001	261.265	224.567	269.68
691	ENSG00000088888	7762.42	0.241207	1.17014e-05	0.000261901	MAVS	mitochondrial antiviral signaling protein	7390.3	7132.35	6819.9	8220.75	8535.65	8475.56
692	ENSG00000065308	7284.55	0.264276	1.17535e-05	0.000262686	TRAM2	translocation associated membrane protein 2	7100.84	6445.81	6308.71	8090.95	7756.46	8004.56
693	ENSG00000131941	7359.21	-0.244384	1.20524e-05	0.00026898	RHPN2	rhophilin Rho GTPase binding protein 2	7862.43	7758.06	8324.61	6931.79	6533.35	6745.04
694	ENSG00000089127	2688.19	0.279855	1.21075e-05	0.00026982	OAS1	2'-5'-oligoadenylate synthetase 1	2324.69	2453.18	2510.25	3025.22	2821.19	2994.59
695	ENSG00000173548	2155.65	0.282637	1.24799e-05	0.000277718	SNX33	sorting nexin 33	2036.23	1918.1	1879.98	2361.31	2335.5	2402.81
696	ENSG00000185825	6412.94	-0.282837	1.25265e-05	0.000278354	BCAP31	B cell receptor associated protein 31	6552.85	7535.84	7034	6053.74	5553.61	5747.61
697	ENSG00000166813	416.499	-0.466713	1.25473e-05	0.000278418	KIF7	kinesin family member 7	497.079	477.973	475.108	337.33	341.551	369.956
698	ENSG00000164430	1627.91	-0.349091	1.25947e-05	0.000278668	CGAS	cyclic GMP-AMP synthase	1667.91	1911.89	1892.01	1483.26	1493.63	1318.77
699	ENSG00000269837	389.236	0.518421	1.25823e-05	0.000278668	NA	NA	359.334	304.165	295.89	487.805	424.067	464.154
700	ENSG00000104267	298.317	-0.572836	1.26207e-05	0.000278844	CA2	carbonic anhydrase 2	331.386	330.236	408.953	252.997	239.19	227.139
[truncated: 2,162 more rows]

## Sheet: Table S4
Table S4: Differential gene expression between 13-HPODE-treated and LA-treated cells. DEGs (adjusted p < 0.05) between 13-HPODE-treated Caco-2 cells (14D.H1, 14D.H2 & 14D.H3) and LA-treated Caco-2 cells (14D.LA1, 14D.LA2 & 14D.LA3).
[truncated: 292 more rows]
